# Supplementary material for: A targeted circulating tumor DNA landscape of copy number aberrations in large B-cell lymphomas
Source: Leukemia. 2026 Apr 22;40(7):1381–91. doi: 10.1038/s41375-026-02955-w (PMC13323072; doi:10.1038/s41375-026-02955-w)
Supplement: Supplementary file 2 — Table S1. [file 41375_2026_2955_MOESM2_ESM.xlsx]

## Sheet: Panel genes and coordinates
Chromosome	Start	End	Gene	QC
chr1	2556655	2556743	TNFRSF14	reported
chr1	2557716	2557844	TNFRSF14	reported
chr1	2558333	2558478	TNFRSF14	reported
chr1	2559813	2559988	TNFRSF14	reported
chr1	2560614	2560724	TNFRSF14	reported
chr1	2561663	2561825	TNFRSF14	reported
chr1	2562855	2562906	TNFRSF14	reported
chr1	2563138	2563280	TNFRSF14	reported
chr1	6525847	6526013	NOL9	reported
chr1	6526686	6526839	NOL9	reported
chr1	6528984	6529181	NOL9	reported
chr1	6531958	6532089	NOL9	reported
chr1	6532453	6532770	NOL9	reported
chr1	6533270	6533451	NOL9	reported
chr1	6541820	6541937	NOL9	reported
chr1	6544816	6544932	NOL9	reported
chr1	6545035	6545190	NOL9	reported
chr1	6549561	6549708	NOL9	reported
chr1	6550386	6550625	NOL9	reported
chr1	6554097	6554512	NOL9	reported
chr1	6593358	6593668	KLHL21	reported
chr1	6595475	6595567	KLHL21	reported
chr1	6599037	6599462	KLHL21	reported
chr1	6601787	6602827	KLHL21	reported
chr1	9710446	9710606	PIK3CD	reported
chr1	9715531	9715779	PIK3CD	reported
chr1	9715839	9716088	PIK3CD	reported
chr1	9716430	9716629	PIK3CD	reported
chr1	9716949	9717118	PIK3CD	reported
chr1	9717527	9717636	PIK3CD	reported
chr1	9718684	9718925	PIK3CD	reported
chr1	9719911	9720027	PIK3CD	reported
chr1	9720102	9720252	PIK3CD	reported
chr1	9720601	9720671	PIK3CD	reported
chr1	9720732	9720919	PIK3CD	reported
chr1	9721117	9721258	PIK3CD	reported
chr1	9721434	9721597	PIK3CD	reported
chr1	9721751	9721870	PIK3CD	reported
chr1	9721965	9722163	PIK3CD	reported
chr1	9722234	9722366	PIK3CD	reported
chr1	9722518	9722616	PIK3CD	reported
chr1	9723115	9723302	PIK3CD	reported
chr1	9723959	9724102	PIK3CD	reported
chr1	9724266	9724431	PIK3CD	reported
chr1	9724794	9724946	PIK3CD	reported
chr1	9726899	9727053	PIK3CD	reported
chr1	11107478	11107510	MTOR	reported
chr1	11108171	11108296	MTOR	reported
chr1	11109280	11109380	MTOR	reported
chr1	11109639	11109739	MTOR	reported
chr1	11112842	11112927	MTOR	reported
chr1	11114308	11114463	MTOR	reported
chr1	11114803	11114897	MTOR	reported
chr1	11115386	11115478	MTOR	reported
chr1	11116994	11117096	MTOR	reported
chr1	11121236	11121378	MTOR	reported
chr1	11121969	11122136	MTOR	reported
chr1	11124488	11124643	MTOR	reported
chr1	11126612	11126806	MTOR	reported
chr1	11127000	11127154	MTOR	reported
chr1	11127614	11127816	MTOR	reported
chr1	11127994	11128136	MTOR	reported
chr1	11128444	11128562	MTOR	reported
chr1	11128845	11128961	MTOR	reported
chr1	11129728	11129848	MTOR	reported
chr1	11130519	11130787	MTOR	reported
chr1	11133070	11133207	MTOR	reported
chr1	11134341	11134476	MTOR	reported
chr1	11139294	11139445	MTOR	reported
chr1	11139523	11139668	MTOR	reported
chr1	11144638	11144765	MTOR	reported
chr1	11144958	11145055	MTOR	reported
chr1	11146666	11146801	MTOR	reported
chr1	11150116	11150236	MTOR	reported
chr1	11157142	11157301	MTOR	reported
chr1	11167432	11167527	MTOR	reported
chr1	11199248	11199413	MTOR	reported
chr1	11199531	11199713	MTOR	reported
chr1	11204551	11204713	MTOR	reported
chr1	11209302	11209468	MTOR	reported
chr1	11210804	11210916	MTOR	reported
chr1	11212302	11212484	MTOR	reported
chr1	11212786	11212918	MTOR	reported
chr1	11213389	11213576	MTOR	reported
chr1	11216138	11216244	MTOR	reported
chr1	11228658	11228928	MTOR	reported
chr1	11230915	11231064	MTOR	reported
chr1	11231290	11231444	MTOR	reported
chr1	11232426	11232538	MTOR	reported
chr1	11233388	11233497	MTOR	reported
chr1	11234133	11234275	MTOR	reported
chr1	11237833	11238058	MTOR	reported
chr1	11238392	11238627	MTOR	reported
chr1	11240293	11240557	MTOR	reported
chr1	11241543	11241691	MTOR	reported
chr1	11243104	11243310	MTOR	reported
chr1	11247615	11247743	MTOR	reported
chr1	11247809	11248104	MTOR	reported
chr1	11253829	11253983	MTOR	reported
chr1	11255982	11256202	MTOR	reported
chr1	11256923	11257175	MTOR	reported
chr1	11258475	11258603	MTOR	reported
chr1	11259238	11259419	MTOR	reported
chr1	15848058	15848160	SPEN	reported
chr1	15872806	15873146	SPEN	reported
chr1	15876192	15876688	SPEN	reported
chr1	15909311	15909491	SPEN	reported
chr1	15911091	15911311	SPEN	reported
chr1	15916118	15916289	SPEN	reported
chr1	15918916	15919061	SPEN	reported
chr1	15919394	15919527	SPEN	reported
chr1	15920860	15920993	SPEN	reported
chr1	15922239	15922359	SPEN	reported
chr1	15928081	15936276	SPEN	reported
chr1	15937153	15937655	SPEN	reported
chr1	15937802	15938016	SPEN	reported
chr1	15938708	15938886	SPEN	reported
chr1	15939286	15939434	SPEN	reported
chr1	23558953	23559029	ID3	reported
chr1	23559117	23559436	ID3	reported
chr1	26696394	26697550	ARID1A	reported
chr1	26729641	26729873	ARID1A	reported
chr1	26731142	26731614	ARID1A	reported
chr1	26732666	26732802	ARID1A	reported
chr1	26760846	26761106	ARID1A	reported
chr1	26761374	26761483	ARID1A	reported
chr1	26762142	26762329	ARID1A	reported
chr1	26762963	26763295	ARID1A	reported
chr1	26766211	26766376	ARID1A	reported
chr1	26766447	26766576	ARID1A	reported
chr1	26767780	26768009	ARID1A	reported
chr1	26771109	26771336	ARID1A	reported
chr1	26772490	26772642	ARID1A	reported
chr1	26772802	26772997	ARID1A	reported
chr1	26773336	26773506	ARID1A	reported
chr1	26773570	26773727	ARID1A	reported
chr1	26773792	26773908	ARID1A	reported
chr1	26774319	26775230	ARID1A	reported
chr1	26775567	26775717	ARID1A	reported
chr1	26779013	26780763	ARID1A	reported
chr1	28987428	28987915	EPB41	reported
chr1	28993320	28993552	EPB41	reported
chr1	28997205	28997329	EPB41	reported
chr1	29011855	29011917	EPB41	reported
chr1	29015682	29015777	EPB41	reported
chr1	29018214	29018452	EPB41	reported
chr1	29030390	29030497	EPB41	reported
chr1	29033083	29033255	EPB41	reported
chr1	29035816	29035933	EPB41	reported
chr1	29039244	29039436	EPB41	reported
chr1	29053094	29053322	EPB41	reported
chr1	29058579	29058655	EPB41	reported
chr1	29058801	29058862	EPB41	reported
chr1	29060412	29060494	EPB41	reported
chr1	29064972	29065186	EPB41	reported
chr1	29097797	29097945	EPB41	reported
chr1	29109326	29109447	EPB41	reported
chr1	29112358	29112458	EPB41	reported
chr1	29115689	29115804	EPB41	reported
chr1	37475487	37475949	ZC3H12A	reported
chr1	37480280	37480439	ZC3H12A	reported
chr1	37481591	37481845	ZC3H12A	reported
chr1	37482424	37482550	ZC3H12A	reported
chr1	37482727	37483618	ZC3H12A	reported
chr1	64834555	64834667	JAK1	reported
chr1	64835386	64835516	JAK1	reported
chr1	64836088	64836225	JAK1	reported
chr1	64837922	64838114	JAK1	reported
chr1	64838455	64838599	JAK1	reported
chr1	64839593	64839805	JAK1	reported
chr1	64841235	64841349	JAK1	reported
chr1	64841441	64841611	JAK1	reported
chr1	64844054	64844225	JAK1	reported
chr1	64844744	64844899	JAK1	reported
chr1	64845503	64845650	JAK1	reported
chr1	64846639	64846746	JAK1	reported
chr1	64847522	64847685	JAK1	reported
chr1	64850794	64850920	JAK1	reported
chr1	64855499	64855708	JAK1	reported
chr1	64857646	64857789	JAK1	reported
chr1	64860095	64860272	JAK1	reported
chr1	64864777	64864982	JAK1	reported
chr1	64866856	64867218	JAK1	reported
chr1	64869301	64869484	JAK1	reported
chr1	64873360	64873533	JAK1	reported
chr1	64879015	64879158	JAK1	reported
chr1	64883267	64883485	JAK1	reported
chr1	64886249	64886274	JAK1	reported
chr1	85267620	85267992	BCL10	reported
chr1	85270608	85270916	BCL10	reported
chr1	85276286	85276362	BCL10	reported
chr1	114708528	114708664	NRAS	reported
chr1	114709559	114709738	NRAS	reported
chr1	114713790	114713988	NRAS	reported
chr1	114716040	114716170	NRAS	reported
chr1	116514798	116514838	CD58	reported
chr1	116519188	116519318	CD58	reported
chr1	116521896	116521993	CD58	reported
chr1	116535955	116536238	CD58	reported
chr1	116544301	116544614	CD58	reported
chr1	116570893	116570982	CD58	reported
chr1	119915299	119916704	NOTCH2	polymorphic
chr1	119917655	119917772	NOTCH2	polymorphic
chr1	119918396	119918563	NOTCH2	polymorphic
chr1	119919302	119919623	NOTCH2	polymorphic
chr1	119920219	119920407	NOTCH2	polymorphic
chr1	119921703	119921819	NOTCH2	polymorphic
chr1	119922226	119922456	NOTCH2	polymorphic
chr1	119922626	119922788	NOTCH2	polymorphic
chr1	119923627	119923994	NOTCH2	polymorphic
chr1	119925295	119925820	NOTCH2	polymorphic
chr1	119926489	119926621	NOTCH2	polymorphic
chr1	119928966	119929222	NOTCH2	polymorphic
chr1	119935412	119935614	NOTCH2	polymorphic
chr1	119937272	119937476	NOTCH2	polymorphic
chr1	119937847	119938020	NOTCH2	polymorphic
chr1	119940545	119940766	NOTCH2	polymorphic
chr1	119941516	119941764	NOTCH2	polymorphic
chr1	119948404	119948576	NOTCH2	polymorphic
chr1	119948997	119949136	NOTCH2	polymorphic
chr1	119950714	119950847	NOTCH2	polymorphic
chr1	119953533	119953698	NOTCH2	polymorphic
chr1	119955030	119955242	NOTCH2	polymorphic
chr1	119959382	119959512	NOTCH2	polymorphic
chr1	119963564	119963817	NOTCH2	polymorphic
chr1	119965443	119965576	NOTCH2	polymorphic
chr1	119966366	119966499	NOTCH2	polymorphic
chr1	119967423	119967631	NOTCH2	polymorphic
chr1	119968067	119968242	NOTCH2	polymorphic
chr1	119969501	119969754	NOTCH2	polymorphic
chr1	119986950	119987092	NOTCH2	polymorphic
chr1	119996987	119997342	NOTCH2	polymorphic
chr1	120005319	120005598	NOTCH2	polymorphic
chr1	120029896	120029997	NOTCH2	polymorphic
chr1	120069324	120069416	NOTCH2	polymorphic
chr1	149886253	149886650	HIST2H2BE	reported
chr1	150577357	150577501	MCL1	reported
chr1	150578234	150578501	MCL1	reported
chr1	150578833	150579540	MCL1	reported
chr1	171512079	171512210	PRRC2C	reported
chr1	171512991	171513182	PRRC2C	reported
chr1	171514526	171514655	PRRC2C	reported
chr1	171515724	171515869	PRRC2C	reported
chr1	171517581	171517824	PRRC2C	reported
chr1	171522167	171522269	PRRC2C	reported
chr1	171523211	171523364	PRRC2C	reported
chr1	171523425	171523532	PRRC2C	reported
chr1	171524811	171524975	PRRC2C	reported
chr1	171527781	171527854	PRRC2C	reported
chr1	171532333	171532971	PRRC2C	reported
chr1	171535418	171535607	PRRC2C	reported
chr1	171536019	171536288	PRRC2C	reported
chr1	171537253	171537483	PRRC2C	reported
chr1	171539961	171542239	PRRC2C	reported
chr1	171545469	171545697	PRRC2C	reported
chr1	171550076	171550250	PRRC2C	reported
chr1	171557230	171558153	PRRC2C	reported
chr1	171561008	171561113	PRRC2C	reported
chr1	171566223	171566431	PRRC2C	reported
chr1	171566582	171566853	PRRC2C	reported
chr1	171568237	171568349	PRRC2C	reported
chr1	171571310	171571431	PRRC2C	reported
chr1	171574917	171575138	PRRC2C	reported
chr1	171577424	171577647	PRRC2C	reported
chr1	171579344	171579476	PRRC2C	reported
chr1	171579818	171579974	PRRC2C	reported
chr1	171583946	171584197	PRRC2C	reported
chr1	171584409	171584536	PRRC2C	reported
chr1	171586993	171587231	PRRC2C	reported
chr1	171587638	171587761	PRRC2C	reported
chr1	171588369	171588515	PRRC2C	reported
chr1	171591577	171591854	PRRC2C	reported
chr1	192575783	192575939	RGS1	reported
chr1	192576275	192576375	RGS1	reported
chr1	192576764	192576845	RGS1	reported
chr1	192578212	192578395	RGS1	reported
chr1	192579127	192579329	RGS1	reported
chr1	203305462	203307445	BTG2	reported
chr1	226634664	226634896	ITPKB	reported
chr1	226637669	226637760	ITPKB	reported
chr1	226639547	226639668	ITPKB	reported
chr1	226641911	226642135	ITPKB	reported
chr1	226647157	226647390	ITPKB	reported
chr1	226648662	226648781	ITPKB	reported
chr1	226735517	226737468	ITPKB	reported
chr1	234607130	234607862	IRF2BP2	reported
chr1	234608437	234609504	IRF2BP2	reported
chr1	244854443	244854513	HNRNPU	reported
chr1	244854963	244855054	HNRNPU	reported
chr1	244855414	244855618	HNRNPU	reported
chr1	244855894	244856168	HNRNPU	reported
chr1	244856447	244856635	HNRNPU	reported
chr1	244856718	244856866	HNRNPU	reported
chr1	244857588	244857727	HNRNPU	reported
chr1	244858001	244858284	HNRNPU	reported
chr1	244858719	244858851	HNRNPU	reported
chr1	244859265	244859384	HNRNPU	reported
chr1	244860325	244860484	HNRNPU	reported
chr1	244862451	244862544	HNRNPU	reported
chr1	244862609	244862740	HNRNPU	reported
chr1	244863607	244864317	HNRNPU	reported
chr10	61901700	61901740	ARID5B	reported
chr10	61902149	61902423	ARID5B	reported
chr10	61940173	61940418	ARID5B	reported
chr10	62000081	62000331	ARID5B	reported
chr10	62049470	62049493	ARID5B	reported
chr10	62050878	62051010	ARID5B	reported
chr10	62057107	62057328	ARID5B	reported
chr10	62059233	62059305	ARID5B	reported
chr10	62069690	62069807	ARID5B	reported
chr10	62085692	62085910	ARID5B	reported
chr10	62090852	62093037	ARID5B	reported
chr10	73746823	73747014	SEC24C	reported
chr10	73751098	73751253	SEC24C	reported
chr10	73759612	73759804	SEC24C	reported
chr10	73760008	73760396	SEC24C	reported
chr10	73760703	73760859	SEC24C	reported
chr10	73763480	73763611	SEC24C	reported
chr10	73763846	73763993	SEC24C	reported
chr10	73765441	73765599	SEC24C	reported
chr10	73765790	73765925	SEC24C	reported
chr10	73766076	73766220	SEC24C	reported
chr10	73766340	73766551	SEC24C	reported
chr10	73766750	73766863	SEC24C	reported
chr10	73767044	73767180	SEC24C	reported
chr10	73767827	73768017	SEC24C	reported
chr10	73768800	73768916	SEC24C	reported
chr10	73768997	73769162	SEC24C	reported
chr10	73769337	73769495	SEC24C	reported
chr10	73769605	73769743	SEC24C	reported
chr10	73769826	73770025	SEC24C	reported
chr10	73770270	73770481	SEC24C	reported
chr10	73770699	73770808	SEC24C	reported
chr10	73770945	73771102	SEC24C	reported
chr10	87864460	87864558	PTEN	reported
chr10	87894015	87894119	PTEN	reported
chr10	87925503	87925567	PTEN	reported
chr10	87931036	87931099	PTEN	reported
chr10	87933003	87933261	PTEN	reported
chr10	87952108	87952269	PTEN	reported
chr10	87957843	87958029	PTEN	reported
chr10	87960884	87961128	PTEN	reported
chr10	87965277	87965479	PTEN	reported
chr10	88990867	88990916	FAS	reported
chr10	89003019	89003204	FAS	reported
chr10	89007690	89007847	FAS	reported
chr10	89008879	89009007	FAS	reported
chr10	89010529	89010610	FAS	reported
chr10	89010743	89010825	FAS	reported
chr10	89011989	89012091	FAS	reported
chr10	89013333	89013377	FAS	reported
chr10	89014109	89014457	FAS	reported
chr10	95606755	95606953	ALDH18A1	reported
chr10	95610187	95610302	ALDH18A1	reported
chr10	95611246	95611452	ALDH18A1	reported
chr10	95613732	95613873	ALDH18A1	reported
chr10	95613956	95614171	ALDH18A1	reported
chr10	95616467	95616624	ALDH18A1	reported
chr10	95621021	95621261	ALDH18A1	reported
chr10	95625352	95625465	ALDH18A1	reported
chr10	95626693	95626786	ALDH18A1	reported
chr10	95627432	95627596	ALDH18A1	reported
chr10	95628358	95628502	ALDH18A1	reported
chr10	95632949	95633059	ALDH18A1	reported
chr10	95633481	95633659	ALDH18A1	reported
chr10	95637083	95637207	ALDH18A1	reported
chr10	95637277	95637446	ALDH18A1	reported
chr10	95642982	95643216	ALDH18A1	reported
chr10	95653280	95653387	ALDH18A1	reported
chr10	96981381	96985141	C10orf12	reported
chr10	125719798	125719925	C10orf137	reported
chr10	125721194	125721422	C10orf137	reported
chr10	125723058	125723144	C10orf137	reported
chr10	125723801	125723946	C10orf137	reported
chr10	125725308	125725452	C10orf137	reported
chr10	125725672	125725848	C10orf137	reported
chr10	125728993	125729114	C10orf137	reported
chr10	125729348	125729489	C10orf137	reported
chr10	125730278	125730409	C10orf137	reported
chr10	125733394	125733561	C10orf137	reported
chr10	125733625	125733753	C10orf137	reported
chr10	125734062	125734193	C10orf137	reported
chr10	125735634	125735914	C10orf137	reported
chr10	125737908	125737999	C10orf137	reported
chr10	125738285	125738455	C10orf137	reported
chr10	125740453	125740661	C10orf137	reported
chr10	125740991	125741211	C10orf137	reported
chr10	125743048	125743286	C10orf137	reported
chr10	125745697	125745940	C10orf137	reported
chr10	125747526	125747704	C10orf137	reported
chr10	125747853	125748022	C10orf137	reported
chr10	125749402	125749575	C10orf137	reported
chr10	125752789	125752924	C10orf137	reported
chr10	125753684	125753855	C10orf137	reported
chr10	125763291	125763479	C10orf137	reported
chr11	9573924	9574519	WEE1	reported
chr11	9575878	9576103	WEE1	reported
chr11	9576220	9576303	WEE1	reported
chr11	9576477	9576669	WEE1	reported
chr11	9577132	9577273	WEE1	reported
chr11	9581522	9581688	WEE1	reported
chr11	9585248	9585363	WEE1	reported
chr11	9585432	9585537	WEE1	reported
chr11	9586439	9586629	WEE1	reported
chr11	9586701	9586866	WEE1	reported
chr11	9588439	9588609	WEE1	reported
chr11	32389051	32389189	WT1	reported
chr11	32391962	32392074	WT1	reported
chr11	32392656	32392765	WT1	reported
chr11	32396247	32396417	WT1	reported
chr11	32399938	32400054	WT1	reported
chr11	32416480	32416550	WT1	reported
chr11	32417567	32417664	WT1	reported
chr11	32427946	32428068	WT1	reported
chr11	32428487	32428629	WT1	reported
chr11	32430520	32430549	WT1	reported
chr11	32434690	32435355	WT1	reported
chr11	59210708	59212875	MPEG1	reported
chr11	60455799	60455955	MS4A1	reported
chr11	60461062	60461170	MS4A1	reported
chr11	60462175	60462543	MS4A1	reported
chr11	60462992	60463131	MS4A1	reported
chr11	60464278	60464354	MS4A1	reported
chr11	60465911	60466167	MS4A1	reported
chr11	60466949	60467070	MS4A1	reported
chr11	60468240	60470762	MS4A1	reported
chr11	61091948	61095968	CD5	reported
chr11	61100548	61104568	CD5	reported
chr11	69641095	69641521	CCND1	reported
chr11	69643021	69643256	CCND1	reported
chr11	69643822	69644001	CCND1	reported
chr11	69647984	69648152	CCND1	reported
chr11	69651108	69654484	CCND1	reported
chr11	102324500	102325372	BIRC3	reported
chr11	102325456	102325575	BIRC3	reported
chr11	102328042	102328140	BIRC3	reported
chr11	102328887	102328955	BIRC3	reported
chr11	102330989	102331251	BIRC3	reported
chr11	102335956	102336230	BIRC3	reported
chr11	102336750	102336811	BIRC3	reported
chr11	102336899	102337109	BIRC3	reported
chr11	108227615	108227706	ATM	reported
chr11	108227766	108227898	ATM	reported
chr11	108229168	108229333	ATM	reported
chr11	108235660	108235844	ATM	reported
chr11	108243943	108244128	ATM	reported
chr11	108244778	108245036	ATM	reported
chr11	108246954	108247137	ATM	reported
chr11	108248923	108249112	ATM	reported
chr11	108250691	108251082	ATM	reported
chr11	108251827	108252041	ATM	reported
chr11	108252807	108252922	ATM	reported
chr11	108253804	108254049	ATM	reported
chr11	108256205	108256350	ATM	reported
chr11	108257471	108257616	ATM	reported
chr11	108258976	108259085	ATM	reported
chr11	108267161	108267352	ATM	reported
chr11	108268400	108268619	ATM	reported
chr11	108271054	108271156	ATM	reported
chr11	108271241	108271416	ATM	reported
chr11	108272522	108272617	ATM	reported
chr11	108272712	108272862	ATM	reported
chr11	108279481	108279618	ATM	reported
chr11	108280985	108281178	ATM	reported
chr11	108282700	108282889	ATM	reported
chr11	108284217	108284483	ATM	reported
chr11	108287590	108287725	ATM	reported
chr11	108288967	108289113	ATM	reported
chr11	108289592	108289811	ATM	reported
chr11	108292609	108292803	ATM	reported
chr11	108293303	108293487	ATM	reported
chr11	108294917	108295069	ATM	reported
chr11	108297277	108297392	ATM	reported
chr11	108299704	108299895	ATM	reported
chr11	108301638	108301799	ATM	reported
chr11	108302843	108303039	ATM	reported
chr11	108304665	108304862	ATM	reported
chr11	108307887	108307994	ATM	reported
chr11	108310150	108310325	ATM	reported
chr11	108312401	108312508	ATM	reported
chr11	108315813	108315921	ATM	reported
chr11	108316001	108316123	ATM	reported
chr11	108317363	108317531	ATM	reported
chr11	108319944	108320068	ATM	reported
chr11	108321291	108321430	ATM	reported
chr11	108325300	108325554	ATM	reported
chr11	108326048	108326235	ATM	reported
chr11	108327635	108327768	ATM	reported
chr11	108329011	108329248	ATM	reported
chr11	108330204	108330431	ATM	reported
chr11	108331434	108331567	ATM	reported
chr11	108331869	108332047	ATM	reported
chr11	108332752	108332910	ATM	reported
chr11	108333876	108333978	ATM	reported
chr11	108334959	108335119	ATM	reported
chr11	108335835	108335971	ATM	reported
chr11	108343212	108343381	ATM	reported
chr11	108345733	108345918	ATM	reported
chr11	108347269	108347375	ATM	reported
chr11	108353756	108353890	ATM	reported
chr11	108354801	108354884	ATM	reported
chr11	108365072	108365228	ATM	reported
chr11	108365315	108365515	ATM	reported
chr11	108665144	108665349	DDX10	reported
chr11	108673457	108673537	DDX10	reported
chr11	108675586	108675736	DDX10	reported
chr11	108677075	108677253	DDX10	reported
chr11	108678305	108678445	DDX10	reported
chr11	108679361	108679570	DDX10	reported
chr11	108688926	108689072	DDX10	reported
chr11	108691866	108692048	DDX10	reported
chr11	108693506	108693610	DDX10	reported
chr11	108706729	108706847	DDX10	reported
chr11	108715869	108715976	DDX10	reported
chr11	108719787	108719895	DDX10	reported
chr11	108722987	108723472	DDX10	reported
chr11	108838436	108838575	DDX10	reported
chr11	108841305	108841486	DDX10	reported
chr11	108852143	108852219	DDX10	reported
chr11	108917863	108918028	DDX10	reported
chr11	108940236	108940430	DDX10	reported
chr11	111354254	111354585	POU2AF1	reported
chr11	111357435	111357720	POU2AF1	reported
chr11	111357785	111357847	POU2AF1	reported
chr11	111358778	111358928	POU2AF1	reported
chr11	111379152	111379187	POU2AF1	reported
chr11	117986458	117986544	IL10RA	reported
chr11	117988372	117988512	IL10RA	reported
chr11	117989432	117989630	IL10RA	reported
chr11	117993231	117993420	IL10RA	reported
chr11	117993989	117994159	IL10RA	reported
chr11	117995579	117995720	IL10RA	reported
chr11	117998705	117999648	IL10RA	reported
chr11	118883932	118884002	CXCR5	reported
chr11	118893586	118894670	CXCR5	reported
chr11	119206408	119206622	CBL	reported
chr11	119232438	119232705	CBL	reported
chr11	119271725	119271891	CBL	reported
chr11	119273858	119274034	CBL	reported
chr11	119274822	119274963	CBL	reported
chr11	119275987	119276144	CBL	reported
chr11	119277747	119277854	CBL	reported
chr11	119278156	119278307	CBL	reported
chr11	119278500	119278723	CBL	reported
chr11	119284959	119285110	CBL	reported
chr11	119285179	119285576	CBL	reported
chr11	119287842	119287956	CBL	reported
chr11	119296908	119297044	CBL	reported
chr11	119297374	119297491	CBL	reported
chr11	119298348	119298550	CBL	reported
chr11	119299485	119299788	CBL	reported
chr11	128462354	128462586	ETS1	reported
chr11	128463499	128463637	ETS1	reported
chr11	128480181	128480461	ETS1	reported
chr11	128484813	128485081	ETS1	reported
chr11	128486059	128486156	ETS1	reported
chr11	128489280	128489500	ETS1	reported
chr11	128490447	128490586	ETS1	reported
chr11	128521903	128522004	ETS1	reported
chr11	128556281	128556445	ETS1	reported
chr11	128573052	128573140	ETS1	reported
chr12	6946716	6946749	PTPN6	reported
chr12	6951503	6951530	PTPN6	reported
chr12	6951599	6951741	PTPN6	reported
chr12	6951973	6952187	PTPN6	reported
chr12	6954795	6955004	PTPN6	reported
chr12	6955141	6955277	PTPN6	reported
chr12	6955362	6955495	PTPN6	reported
chr12	6955650	6955766	PTPN6	reported
chr12	6956132	6956231	PTPN6	reported
chr12	6956409	6956578	PTPN6	reported
chr12	6957644	6957795	PTPN6	reported
chr12	6957909	6958083	PTPN6	reported
chr12	6959917	6960004	PTPN6	reported
chr12	6960078	6960249	PTPN6	reported
chr12	6960334	6960445	PTPN6	reported
chr12	6960653	6960871	PTPN6	reported
chr12	6960796	6960927	PTPN6	reported
chr12	11650118	11650170	ETV6	reported
chr12	11752440	11752589	ETV6	reported
chr12	11839130	11839314	ETV6	reported
chr12	11853417	11853571	ETV6	reported
chr12	11869414	11869979	ETV6	reported
chr12	11884435	11884597	ETV6	reported
chr12	11885916	11886036	ETV6	reported
chr12	11890931	11891053	ETV6	reported
chr12	12717830	12718324	CDKN1B	reported
chr12	12718815	12718953	CDKN1B	reported
chr12	25209788	25209921	KRAS	reported
chr12	25215434	25215570	KRAS	reported
chr12	25225604	25225783	KRAS	reported
chr12	25227224	25227422	KRAS	reported
chr12	25245264	25245394	KRAS	reported
chr12	27780244	27781212	KLHL42	reported
chr12	27791698	27791911	KLHL42	reported
chr12	27797705	27798173	KLHL42	reported
chr12	49021773	49021882	MLL2	reported
chr12	49022033	49022161	MLL2	reported
chr12	49022270	49022363	MLL2	reported
chr12	49022580	49022885	MLL2	reported
chr12	49024568	49024718	MLL2	reported
chr12	49024800	49024956	MLL2	reported
chr12	49026172	49027332	MLL2	reported
chr12	49027793	49027940	MLL2	reported
chr12	49027999	49028151	MLL2	reported
chr12	49028818	49028968	MLL2	reported
chr12	49029051	49029246	MLL2	reported
chr12	49029391	49029486	MLL2	reported
chr12	49030270	49030449	MLL2	reported
chr12	49030591	49030778	MLL2	reported
chr12	49030883	49031043	MLL2	reported
chr12	49031165	49033974	MLL2	reported
chr12	49034057	49034309	MLL2	reported
chr12	49034400	49034486	MLL2	reported
chr12	49034572	49034676	MLL2	reported
chr12	49034802	49034945	MLL2	reported
chr12	49037115	49038999	MLL2	reported
chr12	49039212	49039368	MLL2	reported
chr12	49039425	49039627	MLL2	reported
chr12	49039714	49041545	MLL2	reported
chr12	49041645	49041715	MLL2	reported
chr12	49041907	49042000	MLL2	reported
chr12	49042079	49042340	MLL2	reported
chr12	49042551	49042655	MLL2	reported
chr12	49042731	49042888	MLL2	reported
chr12	49043066	49043196	MLL2	reported
chr12	49043353	49043438	MLL2	reported
chr12	49043625	49043792	MLL2	reported
chr12	49043858	49044008	MLL2	reported
chr12	49044190	49044314	MLL2	reported
chr12	49044393	49044532	MLL2	reported
chr12	49044734	49044975	MLL2	reported
chr12	49045910	49045977	MLL2	reported
chr12	49046055	49046184	MLL2	reported
chr12	49046250	49046434	MLL2	reported
chr12	49046599	49046800	MLL2	reported
chr12	49047955	49048079	MLL2	reported
chr12	49048649	49048779	MLL2	reported
chr12	49049095	49049228	MLL2	reported
chr12	49049672	49050800	MLL2	reported
chr12	49050876	49052434	MLL2	reported
chr12	49052554	49052719	MLL2	reported
chr12	49052905	49053082	MLL2	reported
chr12	49053197	49053331	MLL2	reported
chr12	49053466	49053651	MLL2	reported
chr12	49053968	49054150	MLL2	reported
chr12	49054297	49054426	MLL2	reported
chr12	49054518	49054761	MLL2	reported
chr12	49054890	49055036	MLL2	reported
chr12	49055266	49055334	MLL2	reported
chr12	57096565	57096771	STAT6	reported
chr12	57096840	57096988	STAT6	reported
chr12	57097058	57097143	STAT6	reported
chr12	57098495	57098607	STAT6	reported
chr12	57098782	57098912	STAT6	reported
chr12	57099005	57099088	STAT6	reported
chr12	57099284	57099450	STAT6	reported
chr12	57099757	57099913	STAT6	reported
chr12	57099986	57100100	STAT6	reported
chr12	57102280	57102506	STAT6	reported
chr12	57102819	57102931	STAT6	reported
chr12	57104454	57104596	STAT6	reported
chr12	57104716	57104823	STAT6	reported
chr12	57105141	57105349	STAT6	reported
chr12	57105458	57105609	STAT6	reported
chr12	57106181	57106349	STAT6	reported
chr12	57106518	57106590	STAT6	reported
chr12	57106683	57106841	STAT6	reported
chr12	57107221	57107324	STAT6	reported
chr12	57107595	57107753	STAT6	reported
chr12	57108153	57108288	STAT6	reported
chr12	92144073	92146084	BTG1	reported
chr12	110649403	110649485	HVCN1	reported
chr12	110650158	110650290	HVCN1	reported
chr12	110651207	110651458	HVCN1	reported
chr12	110655224	110655348	HVCN1	reported
chr12	110661154	110661458	HVCN1	reported
chr12	110683215	110683255	HVCN1	reported
chr12	113057847	113058461	DTX1	reported
chr12	113077414	113078115	DTX1	reported
chr12	113093152	113093233	DTX1	reported
chr12	113093529	113093710	DTX1	reported
chr12	113094028	113094109	DTX1	reported
chr12	113094779	113094957	DTX1	reported
chr12	113095032	113095213	DTX1	reported
chr12	113095315	113095424	DTX1	reported
chr12	113096705	113096946	DTX1	reported
chr12	121804728	121804921	SETD1B	reported
chr12	121805108	121805226	SETD1B	reported
chr12	121805825	121806115	SETD1B	reported
chr12	121808198	121808330	SETD1B	reported
chr12	121809593	121810845	SETD1B	reported
chr12	121814096	121814940	SETD1B	reported
chr12	121817023	121817304	SETD1B	reported
chr12	121817360	121817528	SETD1B	reported
chr12	121817587	121817663	SETD1B	reported
chr12	121817789	121817914	SETD1B	reported
chr12	121819394	121819905	SETD1B	reported
chr12	121822480	121823759	SETD1B	reported
chr12	121825190	121825376	SETD1B	reported
chr12	121827509	121827660	SETD1B	reported
chr12	121827725	121827864	SETD1B	reported
chr12	121827923	121828080	SETD1B	reported
chr12	121830056	121830246	SETD1B	reported
chr12	122022082	122022193	BCL7A	reported
chr12	122030690	122030791	BCL7A	reported
chr12	122035321	122035437	BCL7A	reported
chr12	122043876	122044063	BCL7A	reported
chr12	122054795	122054999	BCL7A	reported
chr12	122059082	122059170	BCL7A	reported
chr13	28004045	28004184	FLT3	reported
chr13	28014442	28014567	FLT3	reported
chr13	28015147	28015266	FLT3	reported
chr13	28015580	28015711	FLT3	reported
chr13	28018457	28018599	FLT3	reported
chr13	28023340	28023487	FLT3	reported
chr13	28024851	28024953	FLT3	reported
chr13	28027078	28027251	FLT3	reported
chr13	28028168	28028298	FLT3	reported
chr13	28033877	28034001	FLT3	reported
chr13	28034072	28034224	FLT3	reported
chr13	28034291	28034417	FLT3	reported
chr13	28035485	28035683	FLT3	reported
chr13	28035925	28036053	FLT3	reported
chr13	28037175	28037298	FLT3	reported
chr13	28048265	28048453	FLT3	reported
chr13	28049374	28049547	FLT3	reported
chr13	28049625	28049784	FLT3	reported
chr13	28050085	28050232	FLT3	reported
chr13	28052535	28052684	FLT3	reported
chr13	28057337	28057472	FLT3	reported
chr13	28061857	28062079	FLT3	reported
chr13	28070481	28070622	FLT3	reported
chr13	28100458	28100520	FLT3	reported
chr13	40559516	40560870	FOXO1	reported
chr13	40665573	40666222	FOXO1	reported
chr13	48303903	48304059	RB1	reported
chr13	48307270	48307416	RB1	reported
chr13	48342589	48342724	RB1	reported
chr13	48345070	48345209	RB1	reported
chr13	48347815	48347873	RB1	reported
chr13	48348946	48349033	RB1	reported
chr13	48360007	48360137	RB1	reported
chr13	48362805	48362967	RB1	reported
chr13	48364884	48364981	RB1	reported
chr13	48367484	48367613	RB1	reported
chr13	48368517	48368614	RB1	reported
chr13	48373395	48373502	RB1	reported
chr13	48376908	48377044	RB1	reported
chr13	48379584	48379660	RB1	reported
chr13	48380043	48380094	RB1	reported
chr13	48380155	48380251	RB1	reported
chr13	48381237	48381453	RB1	reported
chr13	48452983	48453121	RB1	reported
chr13	48456194	48456359	RB1	reported
chr13	48459678	48459843	RB1	reported
chr13	48463721	48463845	RB1	reported
chr13	48464988	48465121	RB1	reported
chr13	48465195	48465378	RB1	reported
chr13	48473350	48473400	RB1	reported
chr13	48476691	48476853	RB1	reported
chr13	48477345	48477414	RB1	reported
chr13	48479988	48480078	RB1	reported
chr14	35402006	35402070	NFKBIA	reported
chr14	35402384	35402673	NFKBIA	reported
chr14	35402761	35402869	NFKBIA	reported
chr14	35403140	35403370	NFKBIA	reported
chr14	35403680	35403808	NFKBIA	reported
chr14	35404408	35404654	NFKBIA	reported
chr14	68789526	68790502	ZFP36L1	reported
chr14	68792872	68793080	ZFP36L1	reported
chr14	68796065	68796159	ZFP36L1	reported
chr14	102870192	102870456	TRAF3	reported
chr14	102871907	102871978	TRAF3	reported
chr14	102875614	102875738	TRAF3	reported
chr14	102876348	102876535	TRAF3	reported
chr14	102886179	102886279	TRAF3	reported
chr14	102889550	102889644	TRAF3	reported
chr14	102891315	102891427	TRAF3	reported
chr14	102897251	102897411	TRAF3	reported
chr14	102903245	102903439	TRAF3	reported
chr14	102905203	102905791	TRAF3	reported
chr14	105586879	105588405	IGHA2	polymorphic
chr14	105597877	105601738	IGHE	polymorphic
chr14	105624340	105626076	IGHG4	polymorphic
chr14	105643042	105644800	IGHG2	polymorphic
chr14	105707110	105708675	IGHA1	polymorphic
chr14	105736333	105743081	IGHG1	polymorphic
chr14	105765904	105771415	IGHG3	polymorphic
chr14	105773062	105775700	IGH@	polymorphic
chr14	105851956	105856227	IGHM	polymorphic
chr14	105857307	105865468	IGHJs	polymorphic
chr14	105865541	105865571	IGHD7-27	polymorphic
chr14	105891689	105891729	IGHD6-19	polymorphic
chr14	105914349	105914399	IGHD3-3	polymorphic
chr14	105916816	105916866	IGHD2-2	polymorphic
chr14	105919492	105919528	IGHD1-1	polymorphic
chr14	105939746	105940263	IGHV6-1	polymorphic
chr14	105986574	105987093	IGHV1-2	polymorphic
chr14	106005087	106005584	IGHV1-3	polymorphic
chr14	106037893	106038375	IGHV2-5	polymorphic
chr14	106062141	106062693	IGHV3-7	polymorphic
chr14	106116627	106117214	IGHV3-11	polymorphic
chr14	106129532	106130082	IGHV3-13	polymorphic
chr14	106153614	106154173	IGHV3-15	polymorphic
chr14	106165195	106165740	IGHV3-16	polymorphic
chr14	106184891	106185404	IGHV1-18	polymorphic
chr14	106210928	106211463	IGHV3-20	polymorphic
chr14	106235054	106235604	IGHV3-21	polymorphic
chr14	106268598	106269150	IGHV3-23	polymorphic
chr14	106276538	106277053	IGHV1-24	polymorphic
chr14	106301386	106301872	IGHV2-26	polymorphic
chr14	106324246	106324770	IGHV4-28	polymorphic
chr14	106335070	106335543	IGHV3-30	polymorphic
chr14	106359783	106360334	IGHV3-33	polymorphic
chr14	106373653	106374155	IGHV4-34	polymorphic
chr14	106374314	106374784	IGH@	polymorphic
chr14	106389382	106389868	IGHV3-35	polymorphic
chr14	106410483	106411031	IGHV3-38	polymorphic
chr14	106421701	106422228	IGHV4-39	polymorphic
chr14	106470254	106470810	IGHV3-43	polymorphic
chr14	106506988	106507501	IGHV1-45	polymorphic
chr14	106511107	106511866	IGHV1-46	polymorphic
chr14	106537802	106538354	IGHV3-48	polymorphic
chr14	106556928	106557487	IGHV3-49	polymorphic
chr14	106578734	106579246	IGHV5-51	polymorphic
chr14	106592666	106593357	IGH@	polymorphic
chr14	106622349	106622865	IGHV1-58	polymorphic
chr14	106627239	106627690	IGHV4-59	polymorphic
chr14	106639111	106639667	IGH@	polymorphic
chr14	106657715	106658268	IGHV3-64	polymorphic
chr14	106675007	106675554	IGHV3-66	polymorphic
chr14	106714674	106715191	IGHV1-69	polymorphic
chr14	106770567	106771030	IGHV2-70	polymorphic
chr14	106790684	106791243	IGHV3-72	polymorphic
chr14	106802684	106803243	IGHV3-73	polymorphic
chr14	106810432	106811141	IGHV3-74	polymorphic
chr14	106874573	106875081	IGHV7-81	polymorphic
chr15	43407376	43407580	TP53BP1	reported
chr15	43407933	43408098	TP53BP1	reported
chr15	43408887	43409106	TP53BP1	reported
chr15	43409637	43409751	TP53BP1	reported
chr15	43413109	43413344	TP53BP1	reported
chr15	43415584	43415819	TP53BP1	reported
chr15	43416215	43416426	TP53BP1	reported
chr15	43420295	43420745	TP53BP1	reported
chr15	43421015	43421184	TP53BP1	reported
chr15	43421845	43422136	TP53BP1	reported
chr15	43428006	43428178	TP53BP1	reported
chr15	43432184	43432687	TP53BP1	reported
chr15	43438314	43438426	TP53BP1	reported
chr15	43441516	43441593	TP53BP1	reported
chr15	43446377	43446600	TP53BP1	reported
chr15	43447356	43447495	TP53BP1	reported
chr15	43455882	43457228	TP53BP1	reported
chr15	43469848	43470076	TP53BP1	reported
chr15	43474663	43474777	TP53BP1	reported
chr15	43475555	43475704	TP53BP1	reported
chr15	43477583	43477769	TP53BP1	reported
chr15	43479387	43479536	TP53BP1	reported
chr15	43479849	43480027	TP53BP1	reported
chr15	43480885	43481032	TP53BP1	reported
chr15	43491659	43491763	TP53BP1	reported
chr15	43491992	43492105	TP53BP1	reported
chr15	43492274	43492478	TP53BP1	reported
chr15	43493027	43493053	TP53BP1	reported
chr15	44711537	44711623	B2M	reported
chr15	44715413	44715711	B2M	reported
chr15	44716319	44716349	B2M	reported
chr15	66387338	66387437	MAP2K1	reported
chr15	66435017	66435247	MAP2K1	reported
chr15	66436736	66436902	MAP2K1	reported
chr15	66443270	66443367	MAP2K1	reported
chr15	66444646	66444717	MAP2K1	reported
chr15	66481745	66481889	MAP2K1	reported
chr15	66484980	66485201	MAP2K1	reported
chr15	66487218	66487302	MAP2K1	reported
chr15	66489205	66489286	MAP2K1	reported
chr15	66489708	66489773	MAP2K1	reported
chr15	66490492	66490622	MAP2K1	reported
chr15	81225390	81225721	IL16	reported
chr15	81259762	81259890	IL16	reported
chr15	81265649	81265811	IL16	reported
chr15	81269528	81269658	IL16	reported
chr15	81273080	81273214	IL16	reported
chr15	81278807	81278900	IL16	reported
chr15	81279548	81279784	IL16	reported
chr15	81282629	81282766	IL16	reported
chr15	81285688	81285840	IL16	reported
chr15	81290443	81290550	IL16	reported
chr15	81292546	81293047	IL16	reported
chr15	81296918	81297088	IL16	reported
chr15	81299370	81300485	IL16	reported
chr15	81301334	81301522	IL16	reported
chr15	81303539	81303660	IL16	reported
chr15	81305898	81306176	IL16	reported
chr15	81306410	81306555	IL16	reported
chr15	81308595	81308805	IL16	reported
chr15	90084259	90084363	IDH2	reported
chr15	90084806	90084918	IDH2	reported
chr15	90084991	90085108	IDH2	reported
chr15	90085265	90085397	IDH2	reported
chr15	90087102	90087273	IDH2	reported
chr15	90087429	90087585	IDH2	reported
chr15	90088349	90088512	IDH2	reported
chr15	90088577	90088757	IDH2	reported
chr15	90090469	90090654	IDH2	reported
chr15	90091543	90091654	IDH2	reported
chr15	90102266	90102400	IDH2	reported
chr16	684727	684912	WDR24	reported
chr16	684982	685186	WDR24	reported
chr16	685247	685607	WDR24	reported
chr16	685669	685793	WDR24	reported
chr16	685859	686000	WDR24	reported
chr16	686058	686196	WDR24	reported
chr16	686734	687426	WDR24	reported
chr16	687552	687749	WDR24	reported
chr16	689150	689650	WDR24	reported
chr16	3727711	3729884	CREBBP	reported
chr16	3731182	3731483	CREBBP	reported
chr16	3731766	3731947	CREBBP	reported
chr16	3736026	3736213	CREBBP	reported
chr16	3736640	3736825	CREBBP	reported
chr16	3738549	3738682	CREBBP	reported
chr16	3739568	3739734	CREBBP	reported
chr16	3740389	3740559	CREBBP	reported
chr16	3744884	3744971	CREBBP	reported
chr16	3745267	3745364	CREBBP	reported
chr16	3749617	3749693	CREBBP	reported
chr16	3751716	3751816	CREBBP	reported
chr16	3757278	3757386	CREBBP	reported
chr16	3757799	3758058	CREBBP	reported
chr16	3758844	3758982	CREBBP	reported
chr16	3767710	3767919	CREBBP	reported
chr16	3769164	3769363	CREBBP	reported
chr16	3770560	3770996	CREBBP	reported
chr16	3773741	3773940	CREBBP	reported
chr16	3774559	3774703	CREBBP	reported
chr16	3777603	3777667	CREBBP	reported
chr16	3778001	3778192	CREBBP	reported
chr16	3778690	3778827	CREBBP	reported
chr16	3780722	3780888	CREBBP	reported
chr16	3781194	3781316	CREBBP	reported
chr16	3782674	3782936	CREBBP	reported
chr16	3791971	3792104	CREBBP	reported
chr16	3793376	3793636	CREBBP	reported
chr16	3810593	3810789	CREBBP	reported
chr16	3850287	3851019	CREBBP	reported
chr16	3879822	3879926	CREBBP	reported
chr16	10877188	10877392	CIITA	reported
chr16	10895272	10895438	CIITA	reported
chr16	10895659	10895774	CIITA	reported
chr16	10898660	10898742	CIITA	reported
chr16	10898915	10899012	CIITA	reported
chr16	10901504	10901568	CIITA	reported
chr16	10902028	10902194	CIITA	reported
chr16	10902648	10902811	CIITA	reported
chr16	10903721	10903905	CIITA	reported
chr16	10904734	10904822	CIITA	reported
chr16	10906489	10908159	CIITA	reported
chr16	10909019	10909197	CIITA	reported
chr16	10910178	10910269	CIITA	reported
chr16	10915560	10915660	CIITA	reported
chr16	10916357	10916469	CIITA	reported
chr16	10918430	10918536	CIITA	reported
chr16	10922157	10922260	CIITA	reported
chr16	10922397	10922500	CIITA	reported
chr16	10923218	10923335	CIITA	reported
chr16	10923868	10924993	CIITA	reported
chr16	11254836	11255488	SOCS1	reported
chr16	23836166	23836358	PRKCB	reported
chr16	23837365	23837416	PRKCB	reported
chr16	23988498	23988600	PRKCB	reported
chr16	24032126	24032257	PRKCB	reported
chr16	24035409	24035557	PRKCB	reported
chr16	24092781	24092957	PRKCB	reported
chr16	24094153	24094307	PRKCB	reported
chr16	24112963	24113079	PRKCB	reported
chr16	24123825	24123991	PRKCB	reported
chr16	24154674	24154867	PRKCB	reported
chr16	24172260	24172371	PRKCB	reported
chr16	24174508	24174590	PRKCB	reported
chr16	24180780	24180938	PRKCB	reported
chr16	24185101	24185201	PRKCB	reported
chr16	24185450	24185577	PRKCB	reported
chr16	24191080	24191240	PRKCB	reported
chr16	24214648	24214823	PRKCB	reported
chr16	24219951	24220120	PRKCB	reported
chr16	27340194	27340283	IL4R	reported
chr16	27341279	27341323	IL4R	reported
chr16	27342111	27342269	IL4R	reported
chr16	27344859	27345030	IL4R	reported
chr16	27346457	27346628	IL4R	reported
chr16	27352530	27352706	IL4R	reported
chr16	27355798	27355917	IL4R	reported
chr16	27358906	27359004	IL4R	reported
chr16	27360756	27360825	IL4R	reported
chr16	27362242	27363837	IL4R	reported
chr16	28931929	28932098	CD19	reported
chr16	28932336	28932622	CD19	reported
chr16	28932901	28933124	CD19	reported
chr16	28933224	28933519	CD19	reported
chr16	28935434	28935564	CD19	reported
chr16	28936143	28936211	CD19	reported
chr16	28936502	28936610	CD19	reported
chr16	28937013	28937146	CD19	reported
chr16	28937261	28937385	CD19	reported
chr16	28937445	28937533	CD19	reported
chr16	28937614	28937690	CD19	reported
chr16	28937759	28937835	CD19	reported
chr16	28938663	28938778	CD19	reported
chr16	28938862	28938988	CD19	reported
chr16	28939131	28939357	CD19	reported
chr16	85903006	85903199	IRF8	reported
chr16	85908980	85909183	IRF8	reported
chr16	85911560	85911668	IRF8	reported
chr16	85913121	85913246	IRF8	reported
chr16	85914463	85914530	IRF8	reported
chr16	85918407	85918813	IRF8	reported
chr16	85920099	85920234	IRF8	reported
chr16	85921096	85921289	IRF8	reported
chr17	7572832	7572874	EIF4A1	reported
chr17	7574250	7574318	EIF4A1	reported
chr17	7574536	7574688	EIF4A1	reported
chr17	7575109	7575268	EIF4A1	reported
chr17	7576514	7576702	EIF4A1	reported
chr17	7577046	7577175	EIF4A1	reported
chr17	7577334	7577497	EIF4A1	reported
chr17	7577559	7577716	EIF4A1	reported
chr17	7577817	7577926	EIF4A1	reported
chr17	7578155	7578254	EIF4A1	reported
chr17	7578332	7578493	EIF4A1	reported
chr17	7669602	7669700	TP53	reported
chr17	7670599	7670725	TP53	reported
chr17	7673212	7673276	TP53	reported
chr17	7673300	7673349	TP53	reported
chr17	7673525	7673618	TP53	reported
chr17	7673691	7673847	TP53	reported
chr17	7674171	7674300	TP53	reported
chr17	7674849	7674981	TP53	reported
chr17	7675043	7675246	TP53	reported
chr17	7675984	7676282	TP53	reported
chr17	7676372	7676413	TP53	reported
chr17	7676511	7676604	TP53	reported
chr17	39765783	39766503	IKZF3	reported
chr17	39777641	39777777	IKZF3	reported
chr17	39788248	39788384	IKZF3	reported
chr17	39791406	39791593	IKZF3	reported
chr17	39792663	39792943	IKZF3	reported
chr17	39829377	39829498	IKZF3	reported
chr17	39832088	39832161	IKZF3	reported
chr17	39864110	39864136	IKZF3	reported
chr17	42201731	42201874	STAT5B	polymorphic
chr17	42202330	42202457	STAT5B	polymorphic
chr17	42202747	42202818	STAT5B	polymorphic
chr17	42207548	42207738	STAT5B	polymorphic
chr17	42210161	42210311	STAT5B	polymorphic
chr17	42210393	42210507	STAT5B	polymorphic
chr17	42211974	42212200	STAT5B	polymorphic
chr17	42216004	42216116	STAT5B	polymorphic
chr17	42217150	42217292	STAT5B	polymorphic
chr17	42217367	42217474	STAT5B	polymorphic
chr17	42218141	42218340	STAT5B	polymorphic
chr17	42218713	42218888	STAT5B	polymorphic
chr17	42219302	42219473	STAT5B	polymorphic
chr17	42219702	42219852	STAT5B	polymorphic
chr17	42223372	42223566	STAT5B	polymorphic
chr17	42224769	42224878	STAT5B	polymorphic
chr17	42227519	42227695	STAT5B	polymorphic
chr17	42231990	42232137	STAT5B	polymorphic
chr17	42315738	42315810	STAT3	reported
chr17	42316779	42316911	STAT3	reported
chr17	42316820	42316861	STAT3	reported
chr17	42317172	42317234	STAT3	reported
chr17	42322272	42322504	STAT3	reported
chr17	42322994	42323153	STAT3	reported
chr17	42323250	42323364	STAT3	reported
chr17	42323563	42323635	STAT3	reported
chr17	42324701	42324856	STAT3	reported
chr17	42324953	42325071	STAT3	reported
chr17	42326106	42326209	STAT3	reported
chr17	42329400	42329467	STAT3	reported
chr17	42329544	42329657	STAT3	reported
chr17	42329737	42329786	STAT3	reported
chr17	42331462	42331541	STAT3	reported
chr17	42333663	42333775	STAT3	reported
chr17	42333881	42334059	STAT3	reported
chr17	42337425	42337596	STAT3	reported
chr17	42337753	42337867	STAT3	reported
chr17	42338721	42338822	STAT3	reported
chr17	42339304	42339419	STAT3	reported
chr17	42345549	42345667	STAT3	reported
chr17	42346559	42346723	STAT3	reported
chr17	42348379	42348526	STAT3	reported
chr17	50135324	50135394	PPP1R9B	reported
chr17	50135543	50135659	PPP1R9B	reported
chr17	50135958	50136207	PPP1R9B	reported
chr17	50139253	50139326	PPP1R9B	reported
chr17	50139419	50139591	PPP1R9B	reported
chr17	50140083	50140238	PPP1R9B	reported
chr17	50141259	50141383	PPP1R9B	reported
chr17	50143588	50143728	PPP1R9B	reported
chr17	50145103	50145255	PPP1R9B	reported
chr17	50149133	50150523	PPP1R9B	reported
chr17	59620122	59620183	CLTC	reported
chr17	59644266	59644493	CLTC	reported
chr17	59647388	59647676	CLTC	reported
chr17	59648230	59648411	CLTC	reported
chr17	59651193	59651326	CLTC	reported
chr17	59655844	59656037	CLTC	reported
chr17	59660381	59660598	CLTC	reported
chr17	59661433	59661653	CLTC	reported
chr17	59663832	59664004	CLTC	reported
chr17	59664777	59664919	CLTC	reported
chr17	59666093	59666250	CLTC	reported
chr17	59666470	59666654	CLTC	reported
chr17	59666787	59666987	CLTC	reported
chr17	59668767	59668950	CLTC	reported
chr17	59673637	59673782	CLTC	reported
chr17	59674691	59674853	CLTC	reported
chr17	59676944	59677198	CLTC	reported
chr17	59679387	59679529	CLTC	reported
chr17	59680902	59681067	CLTC	reported
chr17	59681285	59681488	CLTC	reported
chr17	59681637	59681849	CLTC	reported
chr17	59682261	59682438	CLTC	reported
chr17	59682619	59682803	CLTC	reported
chr17	59682897	59683024	CLTC	reported
chr17	59683085	59683272	CLTC	reported
chr17	59683377	59683546	CLTC	reported
chr17	59683615	59683766	CLTC	reported
chr17	59683865	59683995	CLTC	reported
chr17	59685046	59685236	CLTC	reported
chr17	59685577	59685818	CLTC	reported
chr17	59690626	59690721	CLTC	reported
chr17	59693718	59693859	CLTC	reported
chr17	59731437	59731532	VMP1	reported
chr17	59735328	59735483	VMP1	reported
chr17	59737443	59737553	VMP1	reported
chr17	59738827	59738957	VMP1	reported
chr17	59764961	59765148	VMP1	reported
chr17	59773744	59773895	VMP1	reported
chr17	59808786	59808886	VMP1	reported
chr17	59811660	59811796	VMP1	reported
chr17	59817702	59817783	VMP1	reported
chr17	59838285	59838407	VMP1	reported
chr17	59839758	59839918	VMP1	reported
chr17	60600405	60600896	PPM1D	reported
chr17	60623511	60623759	PPM1D	reported
chr17	60633843	60633987	PPM1D	reported
chr17	60647882	60648092	PPM1D	reported
chr17	60656589	60656851	PPM1D	reported
chr17	60662985	60663559	PPM1D	reported
chr17	63929219	63929334	CD79B	reported
chr17	63929424	63929485	CD79B	reported
chr17	63929760	63929898	CD79B	reported
chr17	63930064	63930395	CD79B	reported
chr17	63931325	63931398	CD79B	reported
chr17	63932185	63932271	CD79B	reported
chr17	65014250	65014839	GNA13	reported
chr17	65018243	65018313	GNA13	reported
chr17	65053492	65053738	GNA13	reported
chr17	65056301	65056603	GNA13	reported
chr17	75320361	75320563	GRB2	reported
chr17	75321649	75321837	GRB2	reported
chr17	75325888	75326030	GRB2	reported
chr17	75332690	75332807	GRB2	reported
chr17	75393541	75393638	GRB2	reported
chr17	81510683	81510843	ACTG1	reported
chr17	81510917	81511118	ACTG1	reported
chr17	81511178	81511636	ACTG1	reported
chr17	81511893	81512152	ACTG1	reported
chr17	81512222	81512364	ACTG1	reported
chr18	32674650	32674807	KLHL14	reported
chr18	32677163	32677340	KLHL14	reported
chr18	32680159	32680337	KLHL14	reported
chr18	32680399	32680609	KLHL14	reported
chr18	32687145	32687243	KLHL14	reported
chr18	32695453	32695562	KLHL14	reported
chr18	32741918	32742059	KLHL14	reported
chr18	32769635	32770644	KLHL14	reported
chr18	32772657	32773021	KLHL14	reported
chr18	58671634	58671862	MALT1	reported
chr18	58681160	58681346	MALT1	reported
chr18	58696356	58696497	MALT1	reported
chr18	58700431	58700601	MALT1	reported
chr18	58709368	58709566	MALT1	reported
chr18	58709966	58710082	MALT1	reported
chr18	58710911	58710963	MALT1	reported
chr18	58714073	58714119	MALT1	reported
chr18	58715925	58715977	MALT1	reported
chr18	58723038	58723261	MALT1	reported
chr18	58733387	58733584	MALT1	reported
chr18	58734297	58734391	MALT1	reported
chr18	58735192	58735339	MALT1	reported
chr18	58741855	58742024	MALT1	reported
chr18	58744328	58744505	MALT1	reported
chr18	58745656	58745801	MALT1	reported
chr18	58747395	58747849	MALT1	reported
chr18	63106757	63107777	BCL2	reported
chr18	63123336	63128769	BCL2	reported
chr18	63316257	63321777	BCL2	reported
chr18	76362491	76362567	ZNF516	reported
chr18	76370518	76370605	ZNF516	reported
chr18	76371457	76371581	ZNF516	reported
chr18	76378845	76379012	ZNF516	reported
chr18	76378993	76380313	ZNF516	reported
chr18	76441235	76443064	ZNF516	reported
chr19	868094	868261	MED16	reported
chr19	868406	868509	MED16	reported
chr19	868853	868956	MED16	reported
chr19	871027	871263	MED16	reported
chr19	871916	872128	MED16	reported
chr19	873439	873592	MED16	reported
chr19	875234	875464	MED16	reported
chr19	876964	877190	MED16	reported
chr19	879927	880158	MED16	reported
chr19	881549	881724	MED16	reported
chr19	884893	885018	MED16	reported
chr19	885760	886211	MED16	reported
chr19	889628	889817	MED16	reported
chr19	890127	890254	MED16	reported
chr19	890953	891141	MED16	reported
chr19	1407764	1407812	DAZAP1	reported
chr19	1417490	1417550	DAZAP1	reported
chr19	1418194	1418380	DAZAP1	reported
chr19	1418656	1418741	DAZAP1	reported
chr19	1421138	1421268	DAZAP1	reported
chr19	1422338	1422406	DAZAP1	reported
chr19	1425868	1425970	DAZAP1	reported
chr19	1428832	1429005	DAZAP1	reported
chr19	1429957	1430006	DAZAP1	reported
chr19	1430212	1430372	DAZAP1	reported
chr19	1432504	1432700	DAZAP1	reported
chr19	1433729	1433834	DAZAP1	reported
chr19	1434727	1434919	DAZAP1	reported
chr19	1611700	1611859	TCF3	reported
chr19	1612197	1612443	TCF3	reported
chr19	1615275	1615530	TCF3	reported
chr19	1615676	1615831	TCF3	reported
chr19	1619101	1619244	TCF3	reported
chr19	1619306	1619484	TCF3	reported
chr19	1619770	1619863	TCF3	reported
chr19	1620958	1621056	TCF3	reported
chr19	1621123	1621201	TCF3	reported
chr19	1621828	1621980	TCF3	reported
chr19	1622044	1622233	TCF3	reported
chr19	1622303	1622425	TCF3	reported
chr19	1623941	1624010	TCF3	reported
chr19	1625566	1625718	TCF3	reported
chr19	1627349	1627436	TCF3	reported
chr19	1632028	1632126	TCF3	reported
chr19	1632322	1632415	TCF3	reported
chr19	1646345	1646437	TCF3	reported
chr19	1650167	1650258	TCF3	reported
chr19	6586013	6586415	CD70	reported
chr19	6590093	6590146	CD70	reported
chr19	6590831	6591012	CD70	reported
chr19	10133660	10133711	DNMT1	reported
chr19	10134207	10134317	DNMT1	reported
chr19	10135726	10135862	DNMT1	reported
chr19	10136111	10136297	DNMT1	reported
chr19	10137075	10137290	DNMT1	reported
chr19	10137822	10138019	DNMT1	reported
chr19	10138429	10138615	DNMT1	reported
chr19	10139666	10139827	DNMT1	reported
chr19	10140036	10140338	DNMT1	reported
chr19	10140771	10140919	DNMT1	reported
chr19	10141095	10141199	DNMT1	reported
chr19	10142018	10142230	DNMT1	reported
chr19	10143756	10143997	DNMT1	reported
chr19	10146341	10146534	DNMT1	reported
chr19	10148874	10149027	DNMT1	reported
chr19	10149443	10149667	DNMT1	reported
chr19	10149843	10149978	DNMT1	reported
chr19	10151388	10151555	DNMT1	reported
chr19	10151740	10151857	DNMT1	reported
chr19	10154283	10154489	DNMT1	reported
chr19	10154576	10154783	DNMT1	reported
chr19	10154895	10155066	DNMT1	reported
chr19	10155843	10155955	DNMT1	reported
chr19	10156381	10156519	DNMT1	reported
chr19	10159648	10159777	DNMT1	reported
chr19	10159832	10159932	DNMT1	reported
chr19	10160008	10160073	DNMT1	reported
chr19	10160374	10160428	DNMT1	reported
chr19	10162657	10162758	DNMT1	reported
chr19	10163316	10163370	DNMT1	reported
chr19	10166588	10166695	DNMT1	reported
chr19	10168320	10168374	DNMT1	reported
chr19	10173080	10173184	DNMT1	reported
chr19	10173861	10173915	DNMT1	reported
chr19	10175530	10175628	DNMT1	reported
chr19	10177282	10177377	DNMT1	reported
chr19	10180177	10180244	DNMT1	reported
chr19	10180340	10180579	DNMT1	reported
chr19	10180768	10180895	DNMT1	reported
chr19	10182031	10182087	DNMT1	reported
chr19	10194810	10194909	DNMT1	reported
chr19	10223837	10224915	S1PR2	reported
chr19	10984142	10984383	SMARCA4	reported
chr19	10985263	10985415	SMARCA4	reported
chr19	10986179	10986603	SMARCA4	reported
chr19	10986895	10987013	SMARCA4	reported
chr19	10987656	10987934	SMARCA4	reported
chr19	10989307	10989453	SMARCA4	reported
chr19	10991140	10991333	SMARCA4	reported
chr19	10994818	10995011	SMARCA4	reported
chr19	10996203	10996390	SMARCA4	reported
chr19	10996484	10996554	SMARCA4	reported
chr19	11003019	11003169	SMARCA4	reported
chr19	11003330	11003407	SMARCA4	reported
chr19	11007892	11008033	SMARCA4	reported
chr19	11010371	11010541	SMARCA4	reported
chr19	11012939	11013122	SMARCA4	reported
chr19	11018947	11019033	SMARCA4	reported
chr19	11019581	11019711	SMARCA4	reported
chr19	11021715	11021977	SMARCA4	reported
chr19	11023508	11023641	SMARCA4	reported
chr19	11024321	11024448	SMARCA4	reported
chr19	11025412	11025518	SMARCA4	reported
chr19	11026290	11026356	SMARCA4	reported
chr19	11027774	11027960	SMARCA4	reported
chr19	11030720	11030903	SMARCA4	reported
chr19	11033280	11033527	SMARCA4	reported
chr19	11033757	11033875	SMARCA4	reported
chr19	11034113	11034210	SMARCA4	reported
chr19	11034904	11035142	SMARCA4	reported
chr19	11039448	11039563	SMARCA4	reported
chr19	11041288	11041570	SMARCA4	reported
chr19	11058245	11058373	SMARCA4	reported
chr19	11058778	11058899	SMARCA4	reported
chr19	11059743	11059895	SMARCA4	reported
chr19	11060035	11060197	SMARCA4	reported
chr19	11061774	11061823	SMARCA4	reported
chr19	12791762	12792822	JUNB	reported
chr19	16324914	16325008	KLF2	reported
chr19	16325206	16326042	KLF2	reported
chr19	16326846	16327038	KLF2	reported
chr19	19145790	19146032	MEF2B	reported
chr19	19146263	19146394	MEF2B	reported
chr19	19146545	19146658	MEF2B	reported
chr19	19146732	19146885	MEF2B	reported
chr19	19147026	19147193	MEF2B	reported
chr19	19147688	19147842	MEF2B	reported
chr19	19149216	19149439	MEF2B	reported
chr19	19150672	19150745	MEF2B	reported
chr19	41877295	41877393	CD79A	reported
chr19	41878980	41879299	CD79A	reported
chr19	41879525	41879663	CD79A	reported
chr19	41880660	41880748	CD79A	reported
chr19	41880857	41880987	CD79A	reported
chr19	42091545	42091601	POU2F2	reported
chr19	42092058	42092280	POU2F2	reported
chr19	42092075	42092144	POU2F2	reported
chr19	42093819	42093905	POU2F2	reported
chr19	42095276	42095472	POU2F2	reported
chr19	42095535	42095703	POU2F2	reported
chr19	42095778	42095939	POU2F2	reported
chr19	42096072	42096253	POU2F2	reported
chr19	42099517	42099628	POU2F2	reported
chr19	42099706	42099831	POU2F2	reported
chr19	42117240	42117376	POU2F2	reported
chr19	42122116	42122192	POU2F2	reported
chr19	42122334	42122388	POU2F2	reported
chr19	42122501	42122586	POU2F2	reported
chr19	42132374	42132421	POU2F2	reported
chr19	46775503	46775757	SLC1A5	reported
chr19	46776965	46777119	SLC1A5	reported
chr19	46777201	46777415	SLC1A5	reported
chr19	46778665	46778918	SLC1A5	reported
chr19	46782373	46782559	SLC1A5	reported
chr19	46784087	46784154	SLC1A5	reported
chr19	46784507	46784569	SLC1A5	reported
chr19	46784585	46784607	SLC1A5	reported
chr19	46787390	46787975	SLC1A5	reported
chr19	50418953	50418995	SPIB	reported
chr19	50419936	50419983	SPIB	reported
chr19	50422463	50422555	SPIB	reported
chr19	50422813	50423047	SPIB	reported
chr19	50423595	50423765	SPIB	reported
chr19	50428028	50428343	SPIB	reported
chr2	5690358	5694778	SOX11	reported
chr2	15942055	15942864	MYCN	reported
chr2	15945483	15946104	MYCN	reported
chr2	25234272	25234430	DNMT3A	reported
chr2	25235697	25235835	DNMT3A	reported
chr2	25236926	25237015	DNMT3A	reported
chr2	25239120	25239225	DNMT3A	reported
chr2	25240292	25240460	DNMT3A	reported
chr2	25240630	25240740	DNMT3A	reported
chr2	25241552	25241717	DNMT3A	reported
chr2	25243888	25243992	DNMT3A	reported
chr2	25244145	25244348	DNMT3A	reported
chr2	25244530	25244662	DNMT3A	reported
chr2	25245243	25245342	DNMT3A	reported
chr2	25246010	25246074	DNMT3A	reported
chr2	25246150	25246319	DNMT3A	reported
chr2	25246610	25246786	DNMT3A	reported
chr2	25247041	25247168	DNMT3A	reported
chr2	25247581	25247759	DNMT3A	reported
chr2	25248027	25248262	DNMT3A	reported
chr2	25249647	25249734	DNMT3A	reported
chr2	25252184	25252207	DNMT3A	reported
chr2	25274931	25275097	DNMT3A	reported
chr2	25275490	25275553	DNMT3A	reported
chr2	25282381	25282721	DNMT3A	reported
chr2	25300129	25300253	DNMT3A	reported
chr2	25313903	25313994	DNMT3A	reported
chr2	47403182	47403412	MSH2	reported
chr2	47408391	47408565	MSH2	reported
chr2	47410084	47410382	MSH2	reported
chr2	47412404	47412570	MSH2	reported
chr2	47414259	47414428	MSH2	reported
chr2	47416286	47416439	MSH2	reported
chr2	47429732	47429951	MSH2	reported
chr2	47445538	47445667	MSH2	reported
chr2	47463021	47463164	MSH2	reported
chr2	47466648	47466818	MSH2	reported
chr2	47470955	47471072	MSH2	reported
chr2	47475015	47475280	MSH2	reported
chr2	47476357	47476581	MSH2	reported
chr2	47478262	47478529	MSH2	reported
chr2	47480686	47480881	MSH2	reported
chr2	47482769	47482956	MSH2	reported
chr2	47808111	47808257	FBXO11	reported
chr2	47808319	47808437	FBXO11	reported
chr2	47809148	47809276	FBXO11	reported
chr2	47809590	47809717	FBXO11	reported
chr2	47810306	47810436	FBXO11	reported
chr2	47813224	47813387	FBXO11	reported
chr2	47813781	47813877	FBXO11	reported
chr2	47818769	47818874	FBXO11	reported
chr2	47818946	47819088	FBXO11	reported
chr2	47820352	47820466	FBXO11	reported
chr2	47822208	47822313	FBXO11	reported
chr2	47823133	47823370	FBXO11	reported
chr2	47832339	47832496	FBXO11	reported
chr2	47832562	47832688	FBXO11	reported
chr2	47832759	47832890	FBXO11	reported
chr2	47832954	47833080	FBXO11	reported
chr2	47834569	47834721	FBXO11	reported
chr2	47834778	47834881	FBXO11	reported
chr2	47835862	47836011	FBXO11	reported
chr2	47838849	47839013	FBXO11	reported
chr2	47839409	47839510	FBXO11	reported
chr2	47839632	47839779	FBXO11	reported
chr2	47905479	47905730	FBXO11	reported
chr2	60452558	60452676	BCL11A	reported
chr2	60460397	60462434	BCL11A	reported
chr2	60468722	60468843	BCL11A	reported
chr2	60545961	60546310	BCL11A	reported
chr2	60553206	60553280	BCL11A	reported
chr2	60881831	60881860	REL	reported
chr2	60891673	60891835	REL	reported
chr2	60894387	60894555	REL	reported
chr2	60900982	60901093	REL	reported
chr2	60916867	60917027	REL	reported
chr2	60918181	60918305	REL	reported
chr2	60918384	60918616	REL	reported
chr2	60920031	60920119	REL	reported
chr2	60920373	60920488	REL	reported
chr2	60920564	60920652	REL	reported
chr2	60921753	60922542	REL	reported
chr2	61478813	61478976	XPO1	reported
chr2	61481175	61481291	XPO1	reported
chr2	61482370	61482549	XPO1	reported
chr2	61482947	61483101	XPO1	reported
chr2	61483927	61484115	XPO1	reported
chr2	61485758	61485972	XPO1	reported
chr2	61488155	61488281	XPO1	reported
chr2	61488578	61488781	XPO1	reported
chr2	61490632	61490786	XPO1	reported
chr2	61492025	61492208	XPO1	reported
chr2	61492315	61492491	XPO1	reported
chr2	61492557	61492758	XPO1	reported
chr2	61492905	61493063	XPO1	reported
chr2	61493884	61494101	XPO1	reported
chr2	61495445	61495623	XPO1	reported
chr2	61496869	61497017	XPO1	reported
chr2	61498663	61498802	XPO1	reported
chr2	61498855	61498923	XPO1	reported
chr2	61499703	61499904	XPO1	reported
chr2	61501986	61502050	XPO1	reported
chr2	61502239	61502320	XPO1	reported
chr2	61522601	61522693	XPO1	reported
chr2	61526410	61526531	XPO1	reported
chr2	61533762	61533907	XPO1	reported
chr2	88857151	88857693	IGKC	polymorphic
chr2	88860558	88861933	IGKJ	polymorphic
chr2	88885387	88886163	IGKV4-1	polymorphic
chr2	88897222	88897794	IGKV5-2	polymorphic
chr2	88947291	88947967	IGKV1-5	polymorphic
chr2	88966252	88966777	IGKV1-6	polymorphic
chr2	88992399	88992941	IGKV1-8	polymorphic
chr2	89142564	89143170	IGKV3-20	polymorphic
chr2	89176318	89177170	IGKV2-24	polymorphic
chr2	89244771	89245606	IGKV2-30	polymorphic
chr2	89936849	89937689	IGKV2D-30	polymorphic
chr2	89947502	89948279	IGKV2D-29	polymorphic
chr2	89985912	89986712	IGKV2D-26	polymorphic
chr2	90038838	90039489	IGKV3D-20	polymorphic
chr2	90082625	90083301	IGKV1D-17	polymorphic
chr2	90172792	90173422	IGKV3D-11	polymorphic
chr2	90209863	90210539	IGKV1D-43	polymorphic
chr2	90220717	90221392	IGKV1D-8	polymorphic
chr2	96143816	96144047	DUSP2	reported
chr2	96144144	96144383	DUSP2	reported
chr2	96144751	96144892	DUSP2	reported
chr2	96144957	96145364	DUSP2	reported
chr2	111120904	111121198	BCL2L11	reported
chr2	111123723	111124149	BCL2L11	reported
chr2	111128617	111128758	BCL2L11	reported
chr2	111130122	111130242	BCL2L11	reported
chr2	111142303	111142401	BCL2L11	reported
chr2	111144478	111144508	BCL2L11	reported
chr2	111150034	111150157	BCL2L11	reported
chr2	111151812	111151858	BCL2L11	reported
chr2	111153770	111153815	BCL2L11	reported
chr2	111161409	111161446	BCL2L11	reported
chr2	111164123	111164238	BCL2L11	reported
chr2	136114862	136115949	CXCR4	reported
chr2	136118036	136118070	CXCR4	reported
chr2	144389444	144390038	ZEB2	reported
chr2	144396402	144396602	ZEB2	reported
chr2	144398291	144400280	ZEB2	reported
chr2	144401189	144401317	ZEB2	reported
chr2	144403906	144404140	ZEB2	reported
chr2	144404826	144405034	ZEB2	reported
chr2	144424786	144424877	ZEB2	reported
chr2	144429759	144430036	ZEB2	reported
chr2	144517268	144517360	ZEB2	reported
chr2	197392296	197392471	SF3B1	reported
chr2	197392962	197393198	SF3B1	reported
chr2	197396046	197396338	SF3B1	reported
chr2	197397975	197398126	SF3B1	reported
chr2	197398451	197398591	SF3B1	reported
chr2	197400045	197400176	SF3B1	reported
chr2	197400242	197400444	SF3B1	reported
chr2	197400705	197400946	SF3B1	reported
chr2	197401390	197401535	SF3B1	reported
chr2	197401732	197401898	SF3B1	reported
chr2	197401975	197402140	SF3B1	reported
chr2	197402546	197402836	SF3B1	reported
chr2	197402939	197403045	SF3B1	reported
chr2	197403575	197403774	SF3B1	reported
chr2	197405066	197405187	SF3B1	reported
chr2	197405265	197405482	SF3B1	reported
chr2	197407988	197408129	SF3B1	reported
chr2	197408359	197408591	SF3B1	reported
chr2	197409760	197410017	SF3B1	reported
chr2	197416731	197416921	SF3B1	reported
chr2	197418499	197418598	SF3B1	reported
chr2	197418925	197418961	SF3B1	reported
chr2	197420418	197420552	SF3B1	reported
chr2	197421019	197421143	SF3B1	reported
chr2	197423798	197423984	SF3B1	reported
chr2	197434962	197435009	SF3B1	reported
chr2	208237072	208237179	IDH1	reported
chr2	208239061	208239243	IDH1	reported
chr2	208239853	208240013	IDH1	reported
chr2	208241984	208242155	IDH1	reported
chr2	208243417	208243614	IDH1	reported
chr2	208245309	208245434	IDH1	reported
chr2	208248359	208248670	IDH1	reported
chr2	208251420	208251561	IDH1	reported
chr2	229767547	229767760	TRIP12	reported
chr2	229768606	229768729	TRIP12	reported
chr2	229769221	229769335	TRIP12	reported
chr2	229771509	229771642	TRIP12	reported
chr2	229774087	229774271	TRIP12	reported
chr2	229777305	229777489	TRIP12	reported
chr2	229778423	229778597	TRIP12	reported
chr2	229778866	229779000	TRIP12	reported
chr2	229785747	229785865	TRIP12	reported
chr2	229787495	229787671	TRIP12	reported
chr2	229788788	229788950	TRIP12	reported
chr2	229789601	229789772	TRIP12	reported
chr2	229791114	229791261	TRIP12	reported
chr2	229791856	229792075	TRIP12	reported
chr2	229792143	229792236	TRIP12	reported
chr2	229792963	229793155	TRIP12	reported
chr2	229795169	229795340	TRIP12	reported
chr2	229796581	229796792	TRIP12	reported
chr2	229797680	229797841	TRIP12	reported
chr2	229798865	229799059	TRIP12	reported
chr2	229799273	229799393	TRIP12	reported
chr2	229802242	229802469	TRIP12	reported
chr2	229803561	229803699	TRIP12	reported
chr2	229803989	229804237	TRIP12	reported
chr2	229805720	229805812	TRIP12	reported
chr2	229807698	229807874	TRIP12	reported
chr2	229808242	229808379	TRIP12	reported
chr2	229810870	229811055	TRIP12	reported
chr2	229811126	229811214	TRIP12	reported
chr2	229813860	229814041	TRIP12	reported
chr2	229814223	229814335	TRIP12	reported
chr2	229815089	229815204	TRIP12	reported
chr2	229815263	229815318	TRIP12	reported
chr2	229818354	229818522	TRIP12	reported
chr2	229829183	229829298	TRIP12	reported
chr2	229830746	229830831	TRIP12	reported
chr2	229836838	229836994	TRIP12	reported
chr2	229840812	229840937	TRIP12	reported
chr2	229858762	229859584	TRIP12	reported
chr2	229879972	229880089	TRIP12	reported
chr2	230225835	230225913	SP140	polymorphic
chr2	230237073	230237270	SP140	polymorphic
chr2	230238203	230238391	SP140	polymorphic
chr2	230238751	230238880	SP140	polymorphic
chr2	230241394	230241497	SP140	polymorphic
chr2	230243721	230243821	SP140	polymorphic
chr2	230244978	230245090	SP140	polymorphic
chr2	230245853	230245950	SP140	polymorphic
chr2	230247906	230248075	SP140	polymorphic
chr2	230248875	230248978	SP140	polymorphic
chr2	230250971	230251071	SP140	polymorphic
chr2	230253306	230253427	SP140	polymorphic
chr2	230255442	230255542	SP140	polymorphic
chr2	230269522	230269628	SP140	polymorphic
chr2	230269827	230269963	SP140	polymorphic
chr2	230270576	230270649	SP140	polymorphic
chr2	230284336	230284421	SP140	polymorphic
chr2	230285742	230285842	SP140	polymorphic
chr2	230287882	230287976	SP140	polymorphic
chr2	230290450	230290574	SP140	polymorphic
chr2	230292636	230292798	SP140	polymorphic
chr2	230294261	230294328	SP140	polymorphic
chr2	230297411	230297472	SP140	polymorphic
chr2	230309914	230310049	SP140	polymorphic
chr2	230310733	230310861	SP140	polymorphic
chr2	230311144	230311241	SP140	polymorphic
chr2	230311442	230311605	SP140	polymorphic
chr2	230312576	230312691	SP140	polymorphic
chr20	31665942	31666096	BCL2L1	reported
chr20	31721645	31722228	BCL2L1	reported
chr20	32358766	32358842	ASXL1	reported
chr20	32366374	32366476	ASXL1	reported
chr20	32369002	32369133	ASXL1	reported
chr20	32372154	32372176	ASXL1	reported
chr20	32428118	32428258	ASXL1	reported
chr20	32428315	32428432	ASXL1	reported
chr20	32429328	32429441	ASXL1	reported
chr20	32429891	32430063	ASXL1	reported
chr20	32431311	32431494	ASXL1	reported
chr20	32431573	32431689	ASXL1	reported
chr20	32432870	32432995	ASXL1	reported
chr20	32433274	32433927	ASXL1	reported
chr20	32434422	32437345	ASXL1	reported
chr20	36892925	36893076	SAMHD1	reported
chr20	36897812	36897969	SAMHD1	reported
chr20	36898430	36898554	SAMHD1	reported
chr20	36904147	36904259	SAMHD1	reported
chr20	36905354	36905513	SAMHD1	reported
chr20	36911208	36911343	SAMHD1	reported
chr20	36912451	36912562	SAMHD1	reported
chr20	36916712	36916840	SAMHD1	reported
chr20	36916939	36917059	SAMHD1	reported
chr20	36919354	36919529	SAMHD1	reported
chr20	36927172	36927262	SAMHD1	reported
chr20	36930750	36930885	SAMHD1	reported
chr20	36935019	36935199	SAMHD1	reported
chr20	36941029	36941121	SAMHD1	reported
chr20	36946728	36946814	SAMHD1	reported
chr20	36951426	36951653	SAMHD1	reported
chr20	50510518	50510600	PTPN1	reported
chr20	50561353	50561463	PTPN1	reported
chr20	50564959	50565079	PTPN1	reported
chr20	50568370	50568488	PTPN1	reported
chr20	50574507	50574664	PTPN1	reported
chr20	50578410	50578639	PTPN1	reported
chr20	50579158	50579339	PTPN1	reported
chr20	50579693	50579936	PTPN1	reported
chr20	50581255	50581470	PTPN1	reported
chr20	50582682	50582722	PTPN1	reported
chr20	53571737	53571863	ZNF217	reported
chr20	53575717	53577290	ZNF217	reported
chr20	53578324	53578460	ZNF217	reported
chr20	53581451	53582836	ZNF217	reported
chr20	58840097	58840851	GNAS	reported
chr20	58853256	58855343	GNAS	reported
chr20	58853443	58855340	GNAS	reported
chr20	58891717	58891875	GNAS	reported
chr20	58895602	58895694	GNAS	reported
chr20	58898931	58898995	GNAS	reported
chr20	58903518	58903595	GNAS	reported
chr20	58903662	58903801	GNAS	reported
chr20	58905373	58905490	GNAS	reported
chr20	58909152	58909226	GNAS	reported
chr20	58909340	58909433	GNAS	reported
chr20	58909511	58909589	GNAS	reported
chr20	58909674	58909814	GNAS	reported
chr20	58909941	58910091	GNAS	reported
chr20	58910324	58910411	GNAS	reported
chr20	58910673	58910836	GNAS	reported
chr21	34792128	34792620	RUNX1	reported
chr21	34799291	34799472	RUNX1	reported
chr21	34821661	34821706	RUNX1	reported
chr21	34834400	34834611	RUNX1	reported
chr21	34859464	34859588	RUNX1	reported
chr21	34880547	34880723	RUNX1	reported
chr21	34886833	34887122	RUNX1	reported
chr21	34892915	34892973	RUNX1	reported
chr21	35048832	35048909	RUNX1	reported
chr22	22030924	22031482	IGLV4-69	polymorphic
chr22	22098690	22099222	IGLV8-61	polymorphic
chr22	22162189	22162691	IGLV4-60	polymorphic
chr22	22195703	22196470	IGLV6-57	polymorphic
chr22	22201653	22202216	IGLV11-55	polymorphic
chr22	22214784	22215280	IGLV10-54	polymorphic
chr22	22318717	22319236	IGLV5-52	polymorphic
chr22	22322462	22322990	IGLV1-51	polymorphic
chr22	22327290	22327824	IGLV1-50	polymorphic
chr22	22343177	22343742	IGLV9-49	polymorphic
chr22	22352930	22353443	IGLV5-48	polymorphic
chr22	22357729	22358270	IGLV1-47	polymorphic
chr22	22369604	22370096	IGLV7-46	polymorphic
chr22	22375976	22376515	IGLV5-45	polymorphic
chr22	22380756	22381356	IGLV1-44	polymorphic
chr22	22395008	22395499	IGLV7-43	polymorphic
chr22	22409756	22410292	IGLV1-40	polymorphic
chr22	22427530	22428045	IGLV5-37	polymorphic
chr22	22431948	22432474	IGLV1-36	polymorphic
chr22	22588145	22588684	IGLV2-33	polymorphic
chr22	22594518	22595041	IGLV3-32	polymorphic
chr22	22668278	22668816	IGLV3-27	polymorphic
chr22	22686716	22687281	IGLV3-25	polymorphic
chr22	22697779	22698417	IGLV2-23	polymorphic
chr22	22704255	22704832	IGLV3-22	polymorphic
chr22	22711679	22713213	IGLV3-21	polymorphic
chr22	22720613	22721155	IGLV3-19	polymorphic
chr22	22734597	22735106	IGLV2-18	polymorphic
chr22	22747373	22747921	IGLV3-16	polymorphic
chr22	22758690	22759228	IGLV2-14	polymorphic
chr22	22771814	22772596	IGLV3-12	polymorphic
chr22	22792481	22793017	IGLV2-11	polymorphic
chr22	22811737	22812295	IGLV3-10	polymorphic
chr22	22819000	22819766	IGLV3-9	polymorphic
chr22	22822811	22823299	IGLV2-8	polymorphic
chr22	22871497	22872045	IGLV4-3	polymorphic
chr22	22880696	22881406	IGLV3-1	polymorphic
chr22	22887770	22896130	IGLL5	polymorphic
chr22	22895365	22895844	IGLC1	polymorphic
chr22	22899471	22899665	IGLJ2	polymorphic
chr22	22900966	22901447	IGLC2	polymorphic
chr22	22904840	22905035	IGLJ3	polymorphic
chr22	22906332	22906813	IGLC3	polymorphic
chr22	22910564	22910616	IGLJ4	polymorphic
chr22	22914227	22914318	IGLJ5	polymorphic
chr22	22918122	22918211	IGLJ6	polymorphic
chr22	22921380	22921445	IGLJ7	polymorphic
chr22	22922584	22923041	IGLC7	polymorphic
chr22	23180951	23182249	BCR	polymorphic
chr22	23253789	23253990	BCR	polymorphic
chr22	23260940	23261064	BCR	polymorphic
chr22	23261345	23261550	BCR	polymorphic
chr22	23268398	23268525	BCR	polymorphic
chr22	23271522	23271602	BCR	polymorphic
chr22	23273071	23273143	BCR	polymorphic
chr22	23273624	23273784	BCR	polymorphic
chr22	23283967	23284108	BCR	polymorphic
chr22	23285023	23285211	BCR	polymorphic
chr22	23287149	23287288	BCR	polymorphic
chr22	23288087	23288182	BCR	polymorphic
chr22	23289507	23289631	BCR	polymorphic
chr22	23290329	23290423	BCR	polymorphic
chr22	23292531	23292648	BCR	polymorphic
chr22	23295014	23295165	BCR	polymorphic
chr22	23309414	23309493	BCR	polymorphic
chr22	23310314	23310443	BCR	polymorphic
chr22	23311687	23311846	BCR	polymorphic
chr22	23312877	23313031	BCR	polymorphic
chr22	23313958	23314083	BCR	polymorphic
chr22	23314542	23314724	BCR	polymorphic
chr22	23315423	23315529	BCR	polymorphic
chr22	23787160	23787272	SMARCB1	reported
chr22	23791746	23791904	SMARCB1	reported
chr22	23793549	23793698	SMARCB1	reported
chr22	23800934	23801091	SMARCB1	reported
chr22	23803285	23803432	SMARCB1	reported
chr22	23816760	23816946	SMARCB1	reported
chr22	23825215	23825425	SMARCB1	reported
chr22	23833562	23833713	SMARCB1	reported
chr22	23834131	23834187	SMARCB1	reported
chr22	28795168	28795742	XBP1	reported
chr22	28796037	28796202	XBP1	reported
chr22	28797067	28797215	XBP1	reported
chr22	28799047	28799163	XBP1	reported
chr22	28800288	28800534	XBP1	reported
chr22	36922198	36922293	CSF2RB	reported
chr22	36923234	36923377	CSF2RB	reported
chr22	36925977	36926187	CSF2RB	reported
chr22	36929392	36929569	CSF2RB	reported
chr22	36929629	36929817	CSF2RB	reported
chr22	36930365	36930520	CSF2RB	reported
chr22	36930663	36930840	CSF2RB	reported
chr22	36932755	36932914	CSF2RB	reported
chr22	36933822	36934004	CSF2RB	reported
chr22	36935341	36935451	CSF2RB	reported
chr22	36935620	36935697	CSF2RB	reported
chr22	36936539	36936662	CSF2RB	reported
chr22	36937367	36938509	CSF2RB	reported
chr22	37226666	37226813	RAC2	reported
chr22	37231221	37231400	RAC2	reported
chr22	37231922	37232004	RAC2	reported
chr22	37232791	37232928	RAC2	reported
chr22	37241577	37241668	RAC2	reported
chr22	37244104	37244158	RAC2	reported
chr22	41092995	41093108	EP300	reported
chr22	41117177	41117831	EP300	reported
chr22	41125854	41126050	EP300	reported
chr22	41127477	41127758	EP300	reported
chr22	41129880	41130013	EP300	reported
chr22	41131378	41131643	EP300	reported
chr22	41135803	41135916	EP300	reported
chr22	41137643	41137800	EP300	reported
chr22	41140130	41140267	EP300	reported
chr22	41141038	41141232	EP300	reported
chr22	41146729	41146826	EP300	reported
chr22	41147827	41147956	EP300	reported
chr22	41149028	41149185	EP300	reported
chr22	41149751	41150208	EP300	reported
chr22	41151823	41152022	EP300	reported
chr22	41152196	41152360	EP300	reported
chr22	41154985	41155123	EP300	reported
chr22	41157159	41157418	EP300	reported
chr22	41158402	41158510	EP300	reported
chr22	41160632	41160732	EP300	reported
chr22	41162713	41162789	EP300	reported
chr22	41164043	41164140	EP300	reported
chr22	41166589	41166676	EP300	reported
chr22	41168439	41168609	EP300	reported
chr22	41168711	41168877	EP300	reported
chr22	41169493	41169626	EP300	reported
chr22	41170396	41170581	EP300	reported
chr22	41172489	41172673	EP300	reported
chr22	41173613	41173794	EP300	reported
chr22	41176237	41176538	EP300	reported
chr22	41176763	41178963	EP300	reported
chr3	9428929	9429019	SETD5	reported
chr3	9433835	9433960	SETD5	reported
chr3	9434324	9434495	SETD5	reported
chr3	9434814	9434892	SETD5	reported
chr3	9435718	9435916	SETD5	reported
chr3	9440446	9440708	SETD5	reported
chr3	9441583	9441751	SETD5	reported
chr3	9442118	9442255	SETD5	reported
chr3	9443298	9443427	SETD5	reported
chr3	9445038	9445310	SETD5	reported
chr3	9445647	9445750	SETD5	reported
chr3	9447040	9447317	SETD5	reported
chr3	9447676	9448016	SETD5	reported
chr3	9448378	9448640	SETD5	reported
chr3	9453729	9453878	SETD5	reported
chr3	9464415	9464682	SETD5	reported
chr3	9470449	9470939	SETD5	reported
chr3	9473226	9473547	SETD5	reported
chr3	9474439	9474592	SETD5	reported
chr3	9475058	9475166	SETD5	reported
chr3	9475473	9476098	SETD5	reported
chr3	16316821	16317242	RFTN1	reported
chr3	16323366	16323467	RFTN1	reported
chr3	16326763	16326886	RFTN1	reported
chr3	16357922	16358057	RFTN1	reported
chr3	16370066	16370289	RFTN1	reported
chr3	16377708	16378112	RFTN1	reported
chr3	16409365	16409493	RFTN1	reported
chr3	16433841	16434047	RFTN1	reported
chr3	16493715	16493879	RFTN1	reported
chr3	31662065	31662126	OSBPL10	reported
chr3	31664069	31664242	OSBPL10	reported
chr3	31668632	31668834	OSBPL10	reported
chr3	31670787	31670993	OSBPL10	reported
chr3	31683624	31684124	OSBPL10	reported
chr3	31702349	31702518	OSBPL10	reported
chr3	31733247	31733421	OSBPL10	reported
chr3	31747900	31748130	OSBPL10	reported
chr3	31830030	31830241	OSBPL10	reported
chr3	31876423	31876522	OSBPL10	reported
chr3	31879645	31879840	OSBPL10	reported
chr3	31980889	31981860	OSBPL10	reported
chr3	38138652	38139038	MYD88	reported
chr3	38139854	38140008	MYD88	reported
chr3	38140378	38140602	MYD88	reported
chr3	38140747	38140858	MYD88	reported
chr3	38141122	38141293	MYD88	reported
chr3	47017086	47017264	SETD2	reported
chr3	47017628	47017749	SETD2	reported
chr3	47019750	47019850	SETD2	reported
chr3	47037656	47037787	SETD2	reported
chr3	47042551	47042710	SETD2	reported
chr3	47046477	47046631	SETD2	reported
chr3	47056811	47057500	SETD2	reported
chr3	47062153	47062356	SETD2	reported
chr3	47067060	47067128	SETD2	reported
chr3	47083710	47084392	SETD2	reported
chr3	47086185	47086324	SETD2	reported
chr3	47088103	47088257	SETD2	reported
chr3	47097945	47098091	SETD2	reported
chr3	47101448	47101565	SETD2	reported
chr3	47103336	47103433	SETD2	reported
chr3	47105987	47106130	SETD2	reported
chr3	47113866	47114014	SETD2	reported
chr3	47116613	47116764	SETD2	reported
chr3	47120172	47124558	SETD2	reported
chr3	47126638	47126673	SETD2	reported
chr3	47163844	47163934	SETD2	reported
chr3	49360202	49360392	RHOA	reported
chr3	49362486	49362636	RHOA	reported
chr3	49368418	49368558	RHOA	reported
chr3	49375424	49375599	RHOA	reported
chr3	50236326	50236463	GNAI2	reported
chr3	50247059	50247085	GNAI2	reported
chr3	50252090	50252152	GNAI2	reported
chr3	50252387	50252548	GNAI2	reported
chr3	50253014	50253194	GNAI2	reported
chr3	50256182	50256330	GNAI2	reported
chr3	50256713	50256862	GNAI2	reported
chr3	50256927	50257100	GNAI2	reported
chr3	50257490	50257697	GNAI2	reported
chr3	50607600	50608152	CISH	reported
chr3	50608363	50608603	CISH	reported
chr3	50610363	50610453	CISH	reported
chr3	50611621	50611660	CISH	reported
chr3	101827980	101828194	NFKBIZ	reported
chr3	101829603	101829698	NFKBIZ	reported
chr3	101849504	101849927	NFKBIZ	reported
chr3	101852075	101852234	NFKBIZ	reported
chr3	101852728	101852778	NFKBIZ	reported
chr3	101852876	101852999	NFKBIZ	reported
chr3	101853081	101853873	NFKBIZ	reported
chr3	101854568	101854693	NFKBIZ	reported
chr3	101855052	101855218	NFKBIZ	reported
chr3	101855385	101855468	NFKBIZ	reported
chr3	101855723	101855912	NFKBIZ	reported
chr3	101857063	101857193	NFKBIZ	reported
chr3	101857282	101857469	NFKBIZ	reported
chr3	101859308	101861035	NFKBIZ	reported
chr3	143119766	143120551	CHST2	reported
chr3	143120807	143122416	CHST2	reported
chr3	177025491	177025534	TBL1XR1	reported
chr3	177026363	177026484	TBL1XR1	reported
chr3	177032961	177033146	TBL1XR1	reported
chr3	177034188	177034335	TBL1XR1	reported
chr3	177038088	177038182	TBL1XR1	reported
chr3	177038303	177038444	TBL1XR1	reported
chr3	177046119	177046199	TBL1XR1	reported
chr3	177047290	177047407	TBL1XR1	reported
chr3	177047476	177047559	TBL1XR1	reported
chr3	177049987	177050148	TBL1XR1	reported
chr3	177050468	177050620	TBL1XR1	reported
chr3	177051494	177051736	TBL1XR1	reported
chr3	177053763	177053928	TBL1XR1	reported
chr3	177064910	177064987	TBL1XR1	reported
chr3	183491920	183492238	KLHL6	reported
chr3	183492484	183492717	KLHL6	reported
chr3	183494069	183494291	KLHL6	reported
chr3	183499580	183499837	KLHL6	reported
chr3	183508049	183508518	KLHL6	reported
chr3	183527835	183528020	KLHL6	reported
chr3	183555351	183555663	KLHL6	reported
chr3	186783601	186783649	EIF4A2	reported
chr3	186784422	186784487	EIF4A2	reported
chr3	186784554	186784706	EIF4A2	reported
chr3	186784952	186785111	EIF4A2	reported
chr3	186785873	186786061	EIF4A2	reported
chr3	186786154	186786283	EIF4A2	reported
chr3	186786492	186786655	EIF4A2	reported
chr3	186787117	186787274	EIF4A2	reported
chr3	186787485	186787594	EIF4A2	reported
chr3	186787793	186787892	EIF4A2	reported
chr3	186789115	186789276	EIF4A2	reported
chr3	187722451	187722611	BCL6	reported
chr3	187724931	187725088	BCL6	reported
chr3	187725489	187725639	BCL6	reported
chr3	187726721	187726908	BCL6	reported
chr3	187728350	187728554	BCL6	reported
chr3	187729040	187730031	BCL6	reported
chr3	187731699	187731940	BCL6	reported
chr3	187733523	187733703	BCL6	reported
chr3	187743108	187745528	BCL6	reported
chr3	189631506	189631587	TP63	reported
chr3	189737730	189737878	TP63	reported
chr3	189738632	189738784	TP63	reported
chr3	189789791	189789852	TP63	reported
chr3	189808262	189808536	TP63	reported
chr3	189864222	189864428	TP63	reported
chr3	189866672	189866807	TP63	reported
chr3	189867823	189867952	TP63	reported
chr3	189868570	189868726	TP63	reported
chr3	189869314	189869416	TP63	reported
chr3	189872849	189873005	TP63	reported
chr3	189880054	189880185	TP63	reported
chr3	189886384	189886561	TP63	reported
chr3	189889330	189889494	TP63	reported
chr3	189890779	189890892	TP63	reported
chr3	189894196	189894509	TP63	reported
chr4	1900645	1901261	WHSC1	reported
chr4	1904206	1904388	WHSC1	reported
[truncated: 956 more rows]
