# Supplementary material for: A targeted circulating tumor DNA landscape of copy number aberrations in large B-cell lymphomas
Source: Leukemia. 2026 Apr 22;40(7):1381–91. doi: 10.1038/s41375-026-02955-w (PMC13323072; doi:10.1038/s41375-026-02955-w)
Supplement: Supplementary file 4 — Table S3. [file 41375_2026_2955_MOESM4_ESM.xlsx]

## Sheet: Molecular subtypes
Patient	Tumor Fraction	DLBclass cluster	DLBclass Confidence	DLBclass conf. groups	LymphGen cluster	Lymphgen Confidence	LymphGen conf. groups
Patient#3	≥20%	C4	0.3319	low confidence	Other	0.14	low confidence
Patient#39	≥20%	C4	0.3355	low confidence	Other	0.42	low confidence
Patient#77	≥20%	C3	0.4185	low confidence	BN2	0.63	low confidence
Patient#36	≥20%	C4	0.4228	low confidence	Other	0.97	high confidence
Patient#2	≥20%	C2	0.4241	low confidence	Other	0.97	high confidence
Patient#52	≥20%	C4	0.4403	low confidence	Other	0.99	high confidence
Patient#96	<20%	C4	0.4482	low confidence	EZB	0.59	low confidence
Patient#49	≥20%	C5	0.4638	low confidence	MCD	0.54	low confidence
Patient#14	≥20%	C4	0.4696	low confidence	Other	0.99	high confidence
Patient#11	≥20%	C3	0.4718	low confidence	Other	0.18	low confidence
Patient#56	≥20%	C1	0.4764	low confidence	EZB	0.97	high confidence
Patient#59	≥20%	C2	0.5384	low confidence	A53	0.84	high confidence
Patient#82	<20%	C3	0.5613	low confidence	EZB	0.96	high confidence
Patient#10	≥20%	C1	0.5727	low confidence	EZB	0.85	high confidence
Patient#40	<20%	C4	0.5809	low confidence	Other	0.3	low confidence
Patient#37	≥20%	C4	0.5844	low confidence	Other	0.67	low confidence
Patient#9	≥20%	C1	0.5861	low confidence	Other	0.46	low confidence
Patient#4	≥20%	C4	0.5878	low confidence	Other	0.88	high confidence
Patient#69	≥20%	C5	0.6024	low confidence	MCD	0.98	high confidence
Patient#61	<20%	C4	0.6124	low confidence	ST2	0.99	high confidence
Patient#32	≥20%	C1	0.6266	low confidence	Other	0.26	low confidence
Patient#27	≥20%	C3	0.6347	low confidence	EZB	0.72	high confidence
Patient#51	≥20%	C4	0.64	low confidence	Other	0.21	low confidence
Patient#17	≥20%	C4	0.6489	low confidence	BN2	0.5	low confidence
Patient#42	≥20%	C3	0.6925	low confidence	EZB	0.96	high confidence
Patient#6	≥20%	C4	0.7	high confidence	Other	0.49	low confidence
Patient#21	≥20%	C1	0.7008	high confidence	BN2	0.99	high confidence
Patient#55	≥20%	C3	0.7194	high confidence	Other	0.52	low confidence
Patient#68	≥20%	C4	0.7258	high confidence	Other	0.99	high confidence
Patient#29	≥20%	C3	0.7426	high confidence	Other	0.99	high confidence
Patient#1	≥20%	C5	0.745	high confidence	Other	0.4	low confidence
Patient#73	≥20%	C1	0.7487	high confidence	Other	0.99	high confidence
Patient#13	≥20%	C2	0.7537	high confidence	A53	0.88	high confidence
Patient#97	<20%	C5	0.7649	high confidence	Other	0.07	low confidence
Patient#26	≥20%	C3	0.77	high confidence	EZB	0.99	high confidence
Patient#44	≥20%	C3	0.7924	high confidence	EZB	0.96	high confidence
Patient#31	≥20%	C5	0.7986	high confidence	Other	0.86	high confidence
Patient#75	≥20%	C5	0.8077	high confidence	MCD	0.99	high confidence
Patient#63	≥20%	C1	0.808	high confidence	Other	0.98	high confidence
Patient#47	<20%	C4	0.8111	high confidence	Other	0.99	high confidence
Patient#22	≥20%	C4	0.8123	high confidence	Other	0.85	high confidence
Patient#53	≥20%	C3	0.8127	high confidence	EZB	0.99	high confidence
Patient#66	<20%	C3	0.8142	high confidence	Other	0.97	high confidence
Patient#7	<20%	C5	0.8242	high confidence	MCD	0.98	high confidence
Patient#90	<20%	C4	0.8276	high confidence	ST2	0.99	high confidence
Patient#16	≥20%	C1	0.8459	high confidence	BN2	0.96	high confidence
Patient#64	≥20%	C5	0.8469	high confidence	MCD	0.99	high confidence
Patient#20	≥20%	C4	0.8495	high confidence	Other	0.99	high confidence
Patient#101	<20%	C3	0.8546	high confidence	EZB	0.99	high confidence
Patient#78	≥20%	C3	0.8555	high confidence	EZB	0.99	high confidence
Patient#54	≥20%	C3	0.8571	high confidence	EZB	0.91	high confidence
Patient#76	<20%	C5	0.8583	high confidence	N1	0.99	high confidence
Patient#38	≥20%	C4	0.8601	high confidence	ST2	0.99	high confidence
Patient#45	≥20%	C1	0.8623	high confidence	Other	0.18	low confidence
Patient#100	<20%	C4	0.8666	high confidence	N1	0.99	high confidence
Patient#35	<20%	C4	0.8678	high confidence	ST2	0.99	high confidence
Patient#98	≥20%	C3	0.8792	high confidence	Other	0.07	low confidence
Patient#62	≥20%	C3	0.8807	high confidence	EZB	0.94	high confidence
Patient#23	<20%	C4	0.8925	high confidence	Other	0.95	high confidence
Patient#50	≥20%	C1	0.8997	high confidence	BN2	0.99	high confidence
Patient#43	<20%	C4	0.9016	high confidence	ST2	0.99	high confidence
Patient#25	≥20%	C4	0.9024	high confidence	ST2	0.99	high confidence
Patient#88	<20%	C3	0.903	high confidence	EZB	0.99	high confidence
Patient#65	<20%	C5	0.9073	high confidence	MCD	0.99	high confidence
Patient#30	≥20%	C3	0.9119	high confidence	EZB	0.99	high confidence
Patient#95	≥20%	C1	0.9261	high confidence	Other	0.18	low confidence
Patient#15	<20%	C3	0.9268	high confidence	Other	0.29	low confidence
Patient#24	<20%	C1	0.9282	high confidence	Other	0.07	low confidence
Patient#12	≥20%	C5	0.9353	high confidence	Other	0.12	low confidence
Patient#5	≥20%	C1	0.9384	high confidence	Other	0.18	low confidence
Patient#80	<20%	C1	0.9398	high confidence	Other	0.66	low confidence
Patient#19	≥20%	C1	0.9421	high confidence	BN2	0.62	low confidence
Patient#8	<20%	C3	0.9463	high confidence	EZB	0.93	high confidence
Patient#99	<20%	C3	0.9525	high confidence	EZB	0.99	high confidence
Patient#87	<20%	C5	0.9526	high confidence	Other	0.07	low confidence
Patient#85	<20%	C3	0.953	high confidence	EZB	0.99	high confidence
Patient#71	≥20%	C3	0.9533	high confidence	EZB	0.96	high confidence
Patient#94	≥20%	C1	0.9591	high confidence	BN2	0.99	high confidence
Patient#34	≥20%	C3	0.9617	high confidence	EZB	0.99	high confidence
Patient#48	≥20%	C5	0.9671	high confidence	Other	0.07	low confidence
Patient#70	≥20%	C1	0.9693	high confidence	BN2	0.97	high confidence
Patient#84	<20%	C3	0.973	high confidence	EZB	0.99	high confidence
Patient#83	<20%	C1	0.9737	high confidence	Other	0.38	low confidence
Patient#72	<20%	C3	0.9757	high confidence	EZB	0.89	high confidence
Patient#33	<20%	C3	0.9821	high confidence	EZB	0.99	high confidence
Patient#67	≥20%	C3	0.9827	high confidence	EZB	0.99	high confidence
Patient#57	<20%	C3	0.9829	high confidence	EZB	0.99	high confidence
Patient#41	<20%	C1	0.9831	high confidence	BN2	0.99	high confidence
Patient#18	≥20%	C3	0.9831	high confidence	EZB	0.99	high confidence
Patient#28	≥20%	C3	0.9833	high confidence	EZB	0.99	high confidence
Patient#74	≥20%	C3	0.9847	high confidence	EZB	0.99	high confidence
Patient#60	≥20%	C1	0.988	high confidence	BN2	0.99	high confidence
Patient#46	≥20%	C3	0.9888	high confidence	EZB	0.99	high confidence
Patient#58	≥20%	Unclassified	N/A	low confidence	Other	0.18	low confidence
Patient#79	<20%	Unclassified	N/A	low confidence	Other	0.52	low confidence
Patient#81	<20%	Unclassified	N/A	low confidence	Other	0.23	low confidence
Patient#86	<20%	Unclassified	N/A	low confidence	Other	0.07	low confidence
Patient#89	<20%	Unclassified	N/A	low confidence	Other	0.07	low confidence
Patient#91	<20%	Unclassified	N/A	low confidence	Other	0.12	low confidence
Patient#92	<20%	Unclassified	N/A	low confidence	BN2	0.5	low confidence
Patient#93	<20%	Unclassified	N/A	low confidence	Other	0.18	low confidence
Patient#102	<20%	Unclassified	N/A	low confidence	Other	0.07	low confidence
