# Supplementary material for: A targeted circulating tumor DNA landscape of copy number aberrations in large B-cell lymphomas
Source: Leukemia. 2026 Apr 22;40(7):1381–91. doi: 10.1038/s41375-026-02955-w (PMC13323072; doi:10.1038/s41375-026-02955-w)
Supplement: Supplementary file 6 — Table S5. [file 41375_2026_2955_MOESM6_ESM.xlsx]

## Sheet: OS associating CNAs
Copy number aberration type	Gene	beta	Hazard Ratio (95% Confidence Interval )	wald.test	p.value	adjusted p-value (bonferroni)
Loss	SGK1	0.34	1.4 (0.28-7)	0.17	0.679	1
Loss	TNFAIP3	0.14	1.15 (0.24-5.6)	0.03	0.865	1
Loss	ZC3H12D	0.14	1.15 (0.24-5.6)	0.03	0.865	1
Loss	SYNE1	-0.61	0.543 (0.064-4.6)	0.31	0.576	1
Loss	PTEN	0.79	2.2 (0.48-10)	1	0.31	1
Loss	FAS	0.66	1.93 (0.42-8.8)	0.72	0.397	1
Loss	ALDH18A1	0.7	2.02 (0.26-16)	0.45	0.501	1
Loss	C10orf12	0.47	1.6 (0.21-12)	0.2	0.651	1
Loss	CDKN2A	-0.18	0.839 (0.18-4)	0.05	0.825	1
Loss	CDKN2B	-0.026	0.974 (0.2-4.7)	0	0.974	1
Loss	FOXO1	2.1	7.79 (1.7-36)	7	0.00836	0.36784
Loss	RB1	0.91	2.47 (0.46-13)	1.1	0.292	1
Loss	TP53BP1	-18	1.32e-08 (0-Inf)	0	0.998	1
Loss	B2M	-18	1.32e-08 (0-Inf)	0	0.998	1
Loss	MAP2K1	-17	3.87e-08 (0-Inf)	0	0.998	1
Loss	IL16	-17	3.93e-08 (0-Inf)	0	0.998	1
Loss	EIF4A1	1.8	5.93 (1.8-20)	8.4	0.0037	0.1628
Loss	TP53	1.8	5.93 (1.8-20)	8.4	0.0037	0.1628
Loss	BCL2	0.97	2.64 (0.34-20)	0.86	0.354	1
Loss	TMEM30A	0.59	1.81 (0.35-9.3)	0.5	0.479	1
Loss	KIAA1009	0.46	1.58 (0.31-8)	0.31	0.58	1
Loss	EPHA7	0.46	1.58 (0.31-8)	0.31	0.58	1
Loss	DUSP2	-0.17	0.847 (0.09-8)	0.02	0.885	1
Loss	EBF1	1.6	5.03 (1.1-23)	4.3	0.0375	1
Loss	ARID5B	1.3	3.5 (0.95-13)	3.5	0.0601	1
Loss	TNFRSF14	-0.016	0.984 (0.13-7.6)	0	0.988	1
Loss	NOL9	-17	3.8e-08 (0-Inf)	0	0.998	1
Loss	HIST1H3D	0.71	2.03 (0.52-7.8)	1	0.307	1
Loss	HIST1H4E	0.71	2.03 (0.52-7.8)	1	0.307	1
Loss	HIST1H1D	0.71	2.03 (0.52-7.8)	1	0.307	1
Loss	HIST1H2BK	0.71	2.03 (0.52-7.8)	1	0.307	1
Loss	HIST1H3H	1.1	3.01 (0.88-10)	3.1	0.0778	1
Loss	HIST1H4J	1.1	3.01 (0.88-10)	3.1	0.0778	1
Loss	HIST1H1B	1.1	3.01 (0.88-10)	3.1	0.0778	1
Loss	HIST1H2AM	1.1	3.01 (0.88-10)	3.1	0.0778	1
Loss	PAX5	0.76	2.14 (0.41-11)	0.81	0.369	1
Loss	GRB2	0.66	1.94 (0.25-15)	0.4	0.526	1
Loss	HIST1H3B	0.35	1.42 (0.28-7.1)	0.18	0.671	1
Loss	HIST1H1C	0.35	1.42 (0.28-7.1)	0.18	0.671	1
Loss	HIST1H2BC	0.81	2.25 (0.58-8.8)	1.4	0.243	1
Loss	HIST1H2AC	0.81	2.25 (0.58-8.8)	1.4	0.243	1
Loss	HIST1H1E	0.81	2.25 (0.58-8.8)	1.4	0.243	1
Loss	PRDM1	0.46	1.58 (0.31-8)	0.31	0.58	1
Loss	NPM1	2.4	11.3 (3-42)	13	0.000326	0.014344
Gain	MSH2	1.1	3.06 (0.67-14)	2.1	0.149	1
Gain	FBXO11	0.68	1.97 (0.43-9)	0.77	0.382	1
Gain	BCL11A	0.7	2.02 (0.65-6.3)	1.5	0.225	1
Gain	REL	0.54	1.71 (0.55-5.3)	0.87	0.35	1
Gain	XPO1	1.2	3.23 (1-10)	4	0.0452	1
Gain	MYD88	0.11	1.11 (0.14-8.6)	0.01	0.92	1
Gain	SETD2	0.11	1.11 (0.14-8.6)	0.01	0.92	1
Gain	RHOA	-17	3.8e-08 (0-Inf)	0	0.998	1
Gain	GNAI2	-18	1.35e-08 (0-Inf)	0	0.998	1
Gain	CISH	-18	1.35e-08 (0-Inf)	0	0.998	1
Gain	NFKBIZ	-0.54	0.585 (0.075-4.5)	0.26	0.607	1
Gain	CHST2	-18	1.3e-08 (0-Inf)	0	0.998	1
Gain	BCL6	1.4	4.11 (1.3-12)	6.2	0.0129	0.8772
Gain	TP63	1.6	4.95 (1.6-16)	7.4	0.00633	0.43044
Gain	MPEG1	-17	3.73e-08 (0-Inf)	0	0.998	1
Gain	MALT1	0.16	1.18 (0.24-5.7)	0.04	0.841	1
Gain	RUNX1	1.2	3.23 (0.71-15)	2.3	0.131	1
Gain	ETV6	0.33	1.4 (0.37-5.3)	0.24	0.622	1
Gain	CDKN1B	0.33	1.4 (0.37-5.3)	0.24	0.622	1
Gain	MCL1	-17	3.73e-08 (0-Inf)	0	0.998	1
Gain	PRRC2C	0.14	1.15 (0.15-8.9)	0.02	0.891	1
Gain	CARD11	0.75	2.12 (0.47-9.7)	0.95	0.331	1
Gain	TNRC18	1	2.73 (0.74-10)	2.3	0.132	1
Gain	ACTB	-19	8.4e-09 (0-Inf)	0	0.998	1
Gain	IL6	0.25	1.29 (0.17-10)	0.06	0.808	1
Gain	IKZF1	-17	3.8e-08 (0-Inf)	0	0.998	1
Gain	TRRAP	0.4	1.5 (0.33-6.8)	0.27	0.602	1
Gain	BRAF	0.63	1.87 (0.41-8.5)	0.65	0.419	1
Gain	EZH2	0.093	1.1 (0.14-8.5)	0.01	0.929	1
Gain	PTPN6	0.65	1.92 (0.37-10)	0.6	0.437	1
Gain	KRAS	-0.078	0.925 (0.19-4.4)	0.01	0.922	1
Gain	KLHL42	-0.078	0.925 (0.19-4.4)	0.01	0.922	1
Gain	MLL2	-0.22	0.802 (0.17-3.8)	0.08	0.78	1
Gain	STAT6	-0.99	0.372 (0.046-3)	0.86	0.353	1
Gain	BTG1	-0.85	0.427 (0.052-3.5)	0.63	0.427	1
Gain	HVCN1	-0.41	0.661 (0.075-5.8)	0.14	0.709	1
Gain	SETD1B	0.34	1.4 (0.28-7)	0.17	0.679	1
Gain	BCL7A	0.59	1.81 (0.35-9.3)	0.5	0.479	1
Gain	CCND3	-17	3.8e-08 (0-Inf)	0	0.998	1
Gain	CNPY3	-17	3.8e-08 (0-Inf)	0	0.998	1
Gain	TBL1XR1	0.91	2.48 (0.54-11)	1.4	0.241	1
Gain	KLHL6	1.3	3.67 (0.99-14)	3.8	0.0513	1
Gain	DOCK8	-0.16	0.849 (0.11-6.6)	0.02	0.875	1
Gain	JAK2	0.62	1.85 (0.41-8.4)	0.63	0.427	1
Gain	CD274	0.5	1.65 (0.36-7.5)	0.42	0.518	1
Gain	PDCD1LG2	0.62	1.85 (0.41-8.4)	0.63	0.427	1
Gain	PAX5	-17	3.73e-08 (0-Inf)	0	0.998	1
Gain	GRHPR	-17	3.73e-08 (0-Inf)	0	0.998	1
Gain	IL10RA	0.68	1.98 (0.26-15)	0.43	0.513	1
Gain	CBL	1.1	3.06 (0.83-11)	2.8	0.0936	1
Gain	ETS1	1.4	4.12 (0.9-19)	3.3	0.0681	1
Gain	BCL2	-0.38	0.681 (0.077-6)	0.12	0.73	1
Gain	MYCN	1	2.81 (0.51-15)	1.4	0.235	1
Gain	DNMT3A	0.83	2.28 (0.43-12)	0.94	0.334	1
Gain	CXCR5	0.68	1.98 (0.26-15)	0.43	0.513	1
Gain	DTX1	-17	3.8e-08 (0-Inf)	0	0.998	1
Gain	ZNF516	0.27	1.31 (0.27-6.5)	0.11	0.742	1
Gain	FOXO1	-17	3.8e-08 (0-Inf)	0	0.998	1
Gain	RB1	-17	3.73e-08 (0-Inf)	0	0.998	1
Gain	IRF4	0.7	2.02 (0.26-16)	0.45	0.501	1
Gain	IKBKB	1.7	5.53 (1.2-25)	4.9	0.0275	1
Gain	ASXL1	1.2	3.36 (0.74-15)	2.4	0.117	1
Gain	SAMHD1	1.2	3.36 (0.74-15)	2.4	0.117	1
Gain	KLHL14	0.59	1.81 (0.35-9.3)	0.5	0.479	1
Gain	LYN	-0.05	0.952 (0.098-9.3)	0	0.966	1
Gain	TERT	-0.16	0.849 (0.11-6.6)	0.02	0.875	1
Gain	PTPN1	0.7	2.02 (0.26-16)	0.45	0.501	1
Gain	FLT3	0.94	2.57 (0.33-20)	0.82	0.367	1
