# Supplementary material for: A targeted circulating tumor DNA landscape of copy number aberrations in large B-cell lymphomas
Source: Leukemia. 2026 Apr 22;40(7):1381–91. doi: 10.1038/s41375-026-02955-w (PMC13323072; doi:10.1038/s41375-026-02955-w)
Supplement: Supplementary file 7 — Table S6 [file 41375_2026_2955_MOESM7_ESM.xlsx]

## Sheet: MVAs for OS
Multivariable analysis: Overall survival
Variable	Hazard Ratio (95% Confidence Interval)	p
Age	1.04 (0.94, 1.08)	0.775
age adjusted International Prognostic Index	2.04 (0.67, 6.27)	0.211
TP53 loss (circulating tumor DNA)	6.81 (1.96, 23.69)	0.003
Age	1.0 (0.93, 1.07)	0.971
age adjusted International Prognostic Index	1.83 (0.57, 5.90)	0.31
ctDNA concentration	1.77 (0.70, 4.48)	0.23
TP53 loss (circulating tumor DNA)	5.50 (1.57, 19.32)	0.008
Age	1.01 (0.94, 1.08)	0.82
age adjusted International Prognostic Index	1.99 (0.64, 6.17)	0.23
Tumor fraction	3.18 (0.07, 143.33)	0.55
TP53 loss (circulating tumor DNA)	5.36 (1.24, 23.14)	0.02
